# Supplementary material for: A functional map of genomic HIF1α-DNA complexes in the eye lens revealed through multiomics analysis
Source: BMC Genomics. 2021 Jul 3;22:497. doi: 10.1186/s12864-021-07795-9 (PMC8254356; doi:10.1186/s12864-021-07795-9)
Supplement: Supplementary file 1 — Additional file 1: Table S1. HIF1α binding peaks enriched by CUT&RUN and detected with MACS2 at q < 0.05 in DMOG-treated primary lens cells. [file 12864_2021_7795_MOESM1_ESM.xlsx]

## Sheet: ReadMe
Column Heading	Description
name	HIF1a peak name
chr	Chromosome
start	start coordinate
end	end coordinate
length	length of HIF1a peak region
abs_summit	coordinate of HIF1a peak summit
pileup	signal per million reads
log10pval	MACS2 -log10pval statistic of HIF1a peak
fold_enrichment	MACS2 fold enrichment of HIF1a peak
log10qval	MACS2 -log10qval statistic of HIF1a peak
In open chromatin region?	Does the HIF1a peak overlap an open chromatin region?
Closest TSS	Closest gene to HIF1a peak
gene symbol	gene symbol
distance to closest TSS	distance between HIF1a peak and closest TSS

## Sheet: HIF1a binding sites
name	chr	start	end	length	abs_summit	pileup	log10pval	fold_enrichment	log10qval	In open chromatin region?	Closest TSS	gene symbol	distance to closest TSS
peak_1	chr1	59710	59899	190	59849	25	4.59729	2.31737	1.74184	no	ENSGALT00000094382	RF00004	1282
peak_2	chr1	64521	64734	214	64559	25	6.14025	2.79022	2.57133	no	ENSGALT00000092780	RF00004	1256
peak_3	chr1	81009	81197	189	81063	9	5.60856	4.14135	2.27743	no	ENSGALT00000078781	CARMIL3	5629
peak_4	chr1	138152	138754	603	138595	91	16.6197	2.71457	12.1002	no	ENSGALT00000098025	ENSGALG00000046962	27543
peak_5	chr1	138940	139110	171	139108	54	4.41207	1.75073	1.57769	no	ENSGALT00000098025	ENSGALG00000046962	27187
peak_6	chr1	141939	142101	163	142088	27	4.68483	2.27321	1.81264	no	ENSGALT00000098025	ENSGALG00000046962	24196
peak_7	chr1	144306	144423	118	144326	31	4.50634	2.11267	1.66192	no	ENSGALT00000098025	ENSGALG00000046962	21874
peak_8	chr1	237050	237155	106	237087	10	6.27831	4.41265	2.70012	no	ENSGALT00000104150	ENSGALG00000048857;ENSGALG00000050833	4761
peak_9	chr1	264698	264912	215	264883	55	10.9386	2.73815	6.6991	no	ENSGALT00000091667	ENSGALG00000042611;ENSGALG00000042023;ENSGALG00000053510	5191
peak_10	chr1	291405	291556	152	291456	7	3.9418	3.31308	1.382	yes	ENSGALT00000093224	ENSGALG00000051677;CLC2DL3;ENSGALG00000045540;ENSGALG00000051297	219
peak_11	chr1	414341	414743	403	414694	22	15.7789	7.36705	11.2889	no	ENSGALT00000093856	gga-mir-12207	7030
peak_12	chr1	837566	837691	126	837647	8	5.04629	3.91764	1.81264	no	ENSGALT00000103461	CALU	24242
peak_13	chr1	932200	932308	109	932288	8	5.04629	3.91764	1.81264	no	ENSGALT00000100062	ENSGALG00000047166	1297
peak_14	chr1	958924	959107	184	958926	21	3.86242	2.23539	1.382	no	ENSGALT00000094961	ENSGALG00000054512	12146
peak_15	chr1	961777	961909	133	961784	10	4.84545	3.52337	1.81264	no	ENSGALT00000094961	ENSGALG00000054512	14999
peak_16	chr1	996785	996902	118	996845	13	9.56386	5.89722	5.42918	no	ENSGALT00000101348	ENSGALG00000054297	48267
peak_17	chr1	1047016	1047155	140	1047091	13	6.42654	4.02799	2.82432	no	ENSGALT00000101348	ENSGALG00000054297	1847
peak_18	chr1	1203543	1203647	105	1203568	9	5.93888	4.35293	2.38484	no	ENSGALT00000060014	gga-mir-1651	25078
peak_19	chr1	1217665	1217861	197	1217695	11	7.43726	4.96962	3.57377	no	ENSGALT00000060014	gga-mir-1651	39200
peak_20	chr1	1220395	1220678	284	1220468	13	9.88219	6.0941	5.70943	no	ENSGALT00000060014	gga-mir-1651	41930
peak_21	chr1	1242135	1242308	174	1242232	12	8.84621	5.65881	4.7638	no	ENSGALT00000066854	SBF1	32104
peak_22	chr1	1421724	1421897	174	1421798	12	7.28585	4.69595	3.44444	no	ENSGALT00000100067	SMKR1	6000
peak_23	chr1	1694377	1694496	120	1694387	8	4.75301	3.72721	1.81264	no	ENSGALT00000013282	ANKRD16;GDI2	1690
peak_24	chr1	1973490	1973599	110	1973537	7	3.78459	3.2092	1.32788	no	ENSGALT00000076515	SLC35B4	3137
peak_25	chr1	2025949	2026129	181	2026061	8	5.03992	3.9135	1.81264	no	ENSGALT00000056714	LRGUK	20939
peak_26	chr1	2053848	2053962	115	2053861	9	5.82387	4.27924	2.38484	no	ENSGALT00000056714	LRGUK	6780
peak_27	chr1	2262281	2262394	114	2262329	8	5.04629	3.91764	1.81264	no	ENSGALT00000044132	gga-mir-6659	106461
peak_28	chr1	2665925	2666047	123	2665961	8	4.23713	3.39301	1.41753	no	ENSGALT00000089031	CHCHD3	69712
peak_29	chr1	2715487	2715676	190	2715516	12	7.79334	5.00614	3.88049	yes	ENSGALT00000089031	CHCHD3	119274
peak_30	chr1	2719777	2719911	135	2719790	7	3.9418	3.31308	1.382	no	ENSGALT00000089031	CHCHD3	123564
peak_31	chr1	2855811	2856032	222	2855940	10	6.87189	4.78822	3.07052	no	ENSGALT00000010457	PLXNA4;gga-mir-6621	31117
peak_32	chr1	2856502	2856614	113	2856611	8	5.04629	3.91764	1.81264	no	ENSGALT00000010457	PLXNA4;gga-mir-6621	30535
peak_33	chr1	3239869	3240008	140	3239964	9	5.93888	4.35293	2.38484	no	ENSGALT00000094828	ENSGALG00000047970	19292
peak_34	chr1	3352464	3352609	146	3352491	9	5.24131	3.90674	1.98742	yes	ENSGALT00000044352	PLXNA4;gga-mir-6621	43503
peak_35	chr1	3387181	3387306	126	3387275	7	4.19816	3.48234	1.382	no	ENSGALT00000044352	PLXNA4;gga-mir-6621	78220
peak_36	chr1	3414583	3414723	141	3414592	10	6.87189	4.78822	3.07052	yes	ENSGALT00000044352	PLXNA4;gga-mir-6621	105622
peak_37	chr1	3506588	3506798	211	3506634	9	5.58824	4.12835	2.27743	no	ENSGALT00000040160	PODXL	181259
peak_38	chr1	3911371	3911482	112	3911481	9	4.77722	3.61227	1.81264	no	ENSGALT00000010274	MKLN1	75303
peak_39	chr1	4059594	4059698	105	4059656	8	4.75301	3.72721	1.81264	no	ENSGALT00000105397	K123	27
peak_40	chr1	4061277	4061385	109	4061304	7	4.19816	3.48234	1.382	no	ENSGALT00000102127	K123	118
peak_41	chr1	4154214	4154374	161	4154241	14	9.12051	5.41841	5.0167	no	ENSGALT00000049952	PFKFB3	3189
peak_42	chr1	4156395	4156561	167	4156509	17	14.3044	7.83527	9.87442	no	ENSGALT00000049952	PFKFB3	1002
peak_43	chr1	4157005	4157182	178	4157097	16	11.0658	6.14086	6.81198	yes	ENSGALT00000049952	PFKFB3	381
peak_44	chr1	4180192	4180318	127	4180292	16	11.5945	6.45419	7.31122	yes	ENSGALT00000049952	PFKFB3	22629
peak_45	chr1	4213214	4213327	114	4213287	9	5.93888	4.35293	2.38484	no	ENSGALT00000049952	PFKFB3	55651
peak_46	chr1	4307619	4307782	164	4307701	12	8.84621	5.65881	4.7638	no	ENSGALT00000048638	ENSGALG00000034970	16843
peak_47	chr1	4320714	4320851	138	4320734	11	6.37885	4.31269	2.79172	no	ENSGALT00000048638	ENSGALG00000034970	29938
peak_48	chr1	4714677	4714785	109	4714742	9	5.74001	4.22552	2.38484	no	ENSGALT00000093161	ENSGALG00000029446	25769
peak_49	chr1	4714925	4715101	177	4715004	9	5.68865	4.19262	2.34744	no	ENSGALT00000093161	ENSGALG00000029446	26017
peak_50	chr1	4754381	4754703	323	4754586	11	7.84196	5.22351	3.88049	no	ENSGALT00000011162	ITIH5	12388
peak_51	chr1	4954674	4954840	167	4954783	76	29.2894	4.8568	24.4457	no	ENSGALT00000099385	GATA3	13220
peak_52	chr1	5245506	5245625	120	5245606	7	4.11707	3.42884	1.382	no	ENSGALT00000049267	GATA3	276558
peak_53	chr1	5434966	5435091	126	5434993	10	5.46121	3.90123	2.18779	no	ENSGALT00000043234	ENSGALG00000050900	208688
peak_54	chr1	5460179	5460319	141	5460318	8	4.94413	3.85131	1.81264	no	ENSGALT00000043234	ENSGALG00000050900	183460
peak_55	chr1	5609846	5609955	110	5609930	49	25.9728	6.47694	21.2037	no	ENSGALT00000043234	ENSGALG00000050900	33824
peak_56	chr1	5611138	5611248	111	5611200	7	3.8655	3.26266	1.382	no	ENSGALT00000043234	ENSGALG00000050900	32531
peak_57	chr1	5672552	5672662	111	5672660	8	5.04629	3.91764	1.81264	no	ENSGALT00000043234	ENSGALG00000050900	28773
peak_58	chr1	5785500	5785647	148	5785521	7	4.19816	3.48234	1.382	no	ENSGALT00000043234	ENSGALG00000050900	141721
peak_59	chr1	5880956	5881145	190	5881035	11	7.36411	4.92382	3.51629	no	ENSGALT00000043234	ENSGALG00000050900	237177
peak_60	chr1	6233723	6233846	124	6233760	47	11.8597	3.169	7.56015	no	ENSGALT00000042354	gga-mir-1626	4363
peak_61	chr1	6238874	6239000	127	6238932	10	6.87189	4.78822	3.07052	no	ENSGALT00000042354	gga-mir-1626	9514
peak_62	chr1	6261427	6261628	202	6261546	11	5.8533	3.99295	2.38484	yes	ENSGALT00000106322	CELF2;ENSGALG00000049014	333
peak_63	chr1	6505032	6505136	105	6505068	9	5.93888	4.35293	2.38484	no	ENSGALT00000101572	CELF2;ENSGALG00000049014	6078
peak_64	chr1	6540927	6541078	152	6541041	9	5.93888	4.35293	2.38484	no	ENSGALT00000101572	CELF2;ENSGALG00000049014	29713
peak_65	chr1	6745243	6745367	125	6745339	10	6.87189	4.78822	3.07052	no	ENSGALT00000100397	ENSGALG00000055058	14572
peak_66	chr1	6810724	6811066	343	6810957	10	5.57762	3.9735	2.27743	yes	ENSGALT00000005822	DHTKD1	0
peak_67	chr1	6892961	6893116	156	6893005	10	6.87189	4.78822	3.07052	no	ENSGALT00000088159	CDC123	30401
peak_68	chr1	6895011	6895261	251	6895071	14	10.4459	6.22113	6.23792	no	ENSGALT00000072279	CAMK1D	29149
peak_69	chr1	7027012	7027142	131	7027052	11	7.84196	5.22351	3.88049	no	ENSGALT00000093737	CAMK1D	65139
peak_70	chr1	7033671	7033830	160	7033677	10	5.57762	3.9735	2.27743	yes	ENSGALT00000093737	CAMK1D	58451
peak_71	chr1	7034156	7034266	111	7034163	8	5.04629	3.91764	1.81264	no	ENSGALT00000093737	CAMK1D	58015
peak_72	chr1	7049767	7049981	215	7049856	11	7.84196	5.22351	3.88049	no	ENSGALT00000093737	CAMK1D	42300
peak_73	chr1	7333836	7333941	106	7333869	8	4.94413	3.85131	1.81264	no	ENSGALT00000091531	SEPHS2L	22553
peak_74	chr1	7572067	7572215	149	7572181	8	4.01683	3.25105	1.382	no	ENSGALT00000042074	gga-mir-1460	83936
peak_75	chr1	7736819	7736938	120	7736895	8	4.34975	3.46579	1.51846	no	ENSGALT00000105960	FAM107B	114003
peak_76	chr1	7829984	7830142	159	7830017	9	5.93888	4.35293	2.38484	no	ENSGALT00000105960	FAM107B	20799
peak_77	chr1	7967033	7967137	105	7967085	8	4.27416	3.41693	1.44767	no	ENSGALT00000096568	HSPA14	3592
peak_78	chr1	8022279	8022493	215	8022374	8	4.75301	3.72721	1.81264	no	ENSGALT00000010717	TMEM243	1017
peak_79	chr1	8330162	8330337	176	8330241	7	4.19816	3.48234	1.382	no	ENSGALT00000100188	GRM3	34461
peak_80	chr1	8335717	8335860	144	8335778	11	7.84196	5.22351	3.88049	no	ENSGALT00000100188	GRM3	40016
peak_81	chr1	8487728	8488171	444	8487837	64	27.2565	5.2771	22.4622	no	ENSGALT00000100188	GRM3	192027
peak_82	chr1	8662368	8662478	111	8662410	9	5.60856	4.14135	2.27743	no	ENSGALT00000010596	SEMA3D	178818
peak_83	chr1	9098714	9098830	117	9098724	9	5.57837	4.12203	2.27743	no	ENSGALT00000095428	SEMA3D	221291
peak_84	chr1	9149675	9149819	145	9149734	10	5.54512	3.9533	2.26338	no	ENSGALT00000010591	SEMA3A	193813
peak_85	chr1	9170296	9170407	112	9170297	8	5.04629	3.91764	1.81264	no	ENSGALT00000010591	SEMA3A	173225
peak_86	chr1	9204353	9204689	337	9204381	12	8.40423	5.38375	4.3858	yes	ENSGALT00000010591	SEMA3A	138943
peak_87	chr1	9204802	9204918	117	9204890	7	4.19816	3.48234	1.382	yes	ENSGALT00000010591	SEMA3A	138714
peak_88	chr1	9250084	9250232	149	9250188	11	7.84196	5.22351	3.88049	no	ENSGALT00000010591	SEMA3A	93400
peak_89	chr1	9400468	9400678	211	9400625	11	7.84196	5.22351	3.88049	no	ENSGALT00000098881	SEMA3A	56019
peak_90	chr1	9546876	9547286	411	9547188	94	16.3225	2.63793	11.8139	no	ENSGALT00000080606	SEMA3E	112159
peak_91	chr1	9550959	9551101	143	9550959	104	4.4847	1.50074	1.64353	no	ENSGALT00000080606	SEMA3E	108344
peak_92	chr1	9590871	9591012	142	9590957	9	4.77722	3.61227	1.81264	no	ENSGALT00000080606	SEMA3E	68433
peak_93	chr1	9628862	9629040	179	9628975	10	4.84545	3.52337	1.81264	no	ENSGALT00000080606	SEMA3E	30405
peak_94	chr1	9716918	9717092	175	9717035	9	3.9519	3.09779	1.382	no	ENSGALT00000080606	SEMA3E	57473
peak_95	chr1	9800729	9800978	250	9800830	10	6.87189	4.78822	3.07052	no	ENSGALT00000105558	ENSGALG00000049217	64149
peak_96	chr1	10114978	10115094	117	10115069	136	18.49	2.35015	13.9055	no	ENSGALT00000072444	ENSGALG00000039659	82913
peak_97	chr1	10192327	10192535	209	10192340	9	5.0682	3.79658	1.82932	no	ENSGALT00000072444	ENSGALG00000039659	160262
peak_98	chr1	10289674	10289790	117	10289718	9	5.24131	3.90674	1.98742	yes	ENSGALT00000013830	CACNA2D1	86188
peak_99	chr1	10440132	10440339	208	10440262	9	5.93888	4.35293	2.38484	no	ENSGALT00000094092	CACNA2D1	64025
peak_100	chr1	10549654	10549815	162	10549680	12	8.84621	5.65881	4.7638	no	ENSGALT00000098898	CACNA2D1	3058
peak_101	chr1	10554116	10554247	132	10554153	8	4.94413	3.85131	1.81264	no	ENSGALT00000098898	CACNA2D1	7520
peak_102	chr1	10652287	10652411	125	10652403	8	4.42744	3.51607	1.5882	no	ENSGALT00000098898	CACNA2D1	105691
peak_103	chr1	10683706	10683956	251	10683873	171	95.6615	8.1289	90.0552	no	ENSGALT00000078551	HGF	116818
peak_104	chr1	10761501	10761628	128	10761563	10	6.87189	4.78822	3.07052	no	ENSGALT00000078551	HGF	39146
peak_105	chr1	11058490	11058665	176	11058563	23	21.62	10.447	16.9493	no	ENSGALT00000099084	ENSGALG00000052917	125565
peak_106	chr1	11106956	11107108	153	11106981	7	4.10881	3.42339	1.382	no	ENSGALT00000061136	SEMA3C	85512
peak_107	chr1	11122249	11122439	191	11122298	52	29.7363	7.1952	24.8808	no	ENSGALT00000061136	SEMA3C	70181
peak_108	chr1	11279179	11279287	109	11279245	10	6.87189	4.78822	3.07052	no	ENSGALT00000102851	CD36	81774
peak_109	chr1	11440249	11440369	121	11440310	10	6.50442	4.55548	2.87066	no	ENSGALT00000013728	GNAT3	27164
peak_110	chr1	11444610	11444745	136	11444638	7	4.19816	3.48234	1.382	no	ENSGALT00000013728	GNAT3	31525
peak_111	chr1	11566590	11566714	125	11566612	8	5.04629	3.91764	1.81264	no	ENSGALT00000066806	GNAI1	11480
peak_112	chr1	11616143	11616449	307	11616213	27	15.6032	6.17191	11.1192	no	ENSGALT00000066806	GNAI1	61033
peak_113	chr1	11825741	11825905	165	11825751	9	5.60856	4.14135	2.27743	no	ENSGALT00000091933	MAGI2	8077
peak_114	chr1	11854509	11854684	176	11854530	9	5.93888	4.35293	2.38484	no	ENSGALT00000091933	MAGI2	20527
peak_115	chr1	12036136	12036373	238	12036212	14	10.4311	6.21202	6.22487	no	ENSGALT00000091933	MAGI2	202154
peak_116	chr1	12308196	12308307	112	12308197	8	5.04629	3.91764	1.81264	no	ENSGALT00000072390	MAGI2	49552
peak_117	chr1	12608259	12608406	148	12608298	7	4.19816	3.48234	1.382	no	ENSGALT00000104812	PTPN12;PHTF2;RSBN1L	19597
peak_118	chr1	12717578	12717728	151	12717614	8	5.04629	3.91764	1.81264	no	ENSGALT00000083648	PTPN12;PHTF2;RSBN1L	17556
peak_119	chr1	12759780	12759899	120	12759784	7	4.19816	3.48234	1.382	no	ENSGALT00000090831	PTPN12;PHTF2;RSBN1L	21228
peak_120	chr1	12806121	12806238	118	12806190	11	7.84196	5.22351	3.88049	no	ENSGALT00000013530	GSAP	8856
peak_121	chr1	12820776	12820926	151	12820850	9	4.1227	3.20307	1.382	no	ENSGALT00000013530	GSAP	5682
peak_122	chr1	12907296	12907402	107	12907380	9	5.93888	4.35293	2.38484	no	ENSGALT00000013522	FGL2	7851
peak_123	chr1	13047115	13047382	268	13047268	9	5.93888	4.35293	2.38484	no	ENSGALT00000101147	ENSGALG00000053565	889
peak_124	chr1	13459437	13459739	303	13459736	9	5.60856	4.14135	2.27743	no	ENSGALT00000013344	RELN	2202
peak_125	chr1	13717626	13717739	114	13717647	10	6.87189	4.78822	3.07052	no	ENSGALT00000095474	ENSGALG00000047191	8491
peak_126	chr1	13901397	13901513	117	13901429	14	6.09463	3.70821	2.52854	yes	ENSGALT00000013259	KMT2E	1700
peak_127	chr1	14034632	14034796	165	14034722	9	5.93888	4.35293	2.38484	yes	ENSGALT00000053364	SRPK2	28179
peak_128	chr1	14229115	14229234	120	14229201	10	6.87189	4.78822	3.07052	no	ENSGALT00000013172	ATXN7L1	38078
peak_129	chr1	14254752	14254890	139	14254820	8	5.04629	3.91764	1.81264	no	ENSGALT00000013172	ATXN7L1	12422
peak_130	chr1	14316795	14316911	117	14316798	13	9.88219	6.0941	5.70943	no	ENSGALT00000103102	ENSGALG00000052028	11298
peak_131	chr1	14366585	14366774	190	14366615	9	4.1227	3.20307	1.382	yes	ENSGALT00000013144	NAMPT	25539
peak_132	chr1	14529849	14530012	164	14529933	7	4.19816	3.48234	1.382	no	ENSGALT00000013116	PIK3CG	11315
peak_133	chr1	14625084	14625200	117	14625165	8	5.04629	3.91764	1.81264	no	ENSGALT00000013087	PRKAR2B	31610
peak_134	chr1	14734351	14734502	152	14734379	9	5.93888	4.35293	2.38484	no	ENSGALT00000013062	HBP1	51730
peak_135	chr1	14763742	14763885	144	14763867	10	6.51499	4.56217	2.87739	no	ENSGALT00000013029	ENSGALG00000008032	78666
peak_136	chr1	14908938	14909067	130	14908991	9	4.77722	3.61227	1.81264	no	ENSGALT00000013000	BCAP29	13192
peak_137	chr1	15517758	15517900	143	15517899	9	4.1227	3.20307	1.382	yes	ENSGALT00000068470	KIF21A	16552
peak_138	chr1	15741812	15741943	132	15741824	10	4.84545	3.52337	1.81264	yes	ENSGALT00000070013	ALG10	83376
peak_139	chr1	15819536	15819865	330	15819706	10	6.87189	4.78822	3.07052	no	ENSGALT00000070013	ALG10	5454
peak_140	chr1	15841892	15842036	145	15841930	8	5.04629	3.91764	1.81264	no	ENSGALT00000107453	GTSE1	4455
peak_141	chr1	15845952	15846101	150	15845987	8	5.04629	3.91764	1.81264	no	ENSGALT00000053602	TRMU	2475
peak_142	chr1	15983038	15983149	112	15983099	9	5.58824	4.12835	2.27743	no	ENSGALT00000069091	ENSGALG00000043355	42545
peak_143	chr1	16031333	16031486	154	16031343	7	4.19816	3.48234	1.382	no	ENSGALT00000069091	ENSGALG00000043355	5639
peak_144	chr1	16155521	16155661	141	16155623	9	5.93888	4.35293	2.38484	no	ENSGALT00000056185	GRAMD4	65892
peak_145	chr1	16572105	16572214	110	16572157	9	5.93888	4.35293	2.38484	no	ENSGALT00000092404	TBC1D22A	246715
peak_146	chr1	16655528	16655668	141	16655550	10	6.87189	4.78822	3.07052	no	ENSGALT00000092404	TBC1D22A	330138
peak_147	chr1	16811193	16811340	148	16811324	8	4.97255	3.86976	1.81264	no	ENSGALT00000095471	ENSGALG00000050263	209368
peak_148	chr1	16886680	16886832	153	16886799	10	6.87189	4.78822	3.07052	no	ENSGALT00000095471	ENSGALG00000050263	133876
peak_149	chr1	17046113	17046239	127	17046221	9	5.17094	3.86192	1.92443	no	ENSGALT00000095471	ENSGALG00000050263	25405
peak_150	chr1	17050373	17050502	130	17050410	99	14.2573	2.37951	9.8337	no	ENSGALT00000095471	ENSGALG00000050263	29665
peak_151	chr1	17070781	17070935	155	17070898	10	6.87189	4.78822	3.07052	no	ENSGALT00000095471	ENSGALG00000050263	50073
peak_152	chr1	17295840	17295960	121	17295920	8	5.04629	3.91764	1.81264	no	ENSGALT00000105836	ENSGALG00000048222	2669
peak_153	chr1	17372218	17372352	135	17372246	8	5.04629	3.91764	1.81264	no	ENSGALT00000100388	FAM19A5	56650
peak_154	chr1	17599408	17599545	138	17599521	7	3.9418	3.31308	1.382	no	ENSGALT00000100388	FAM19A5	283840
peak_155	chr1	17651591	17651749	159	17651689	8	5.04629	3.91764	1.81264	no	ENSGALT00000100388	FAM19A5	336023
peak_156	chr1	17753166	17753302	137	17753231	11	7.84196	5.22351	3.88049	no	ENSGALT00000100388	FAM19A5	437598
peak_157	chr1	17784027	17784141	115	17784079	9	5.24131	3.90674	1.98742	no	ENSGALT00000100388	FAM19A5	468459
peak_158	chr1	17907786	17907915	130	17907889	11	6.37885	4.31269	2.79172	no	ENSGALT00000100388	FAM19A5	592218
peak_159	chr1	17909788	17910010	223	17909918	11	7.84196	5.22351	3.88049	no	ENSGALT00000100388	FAM19A5	594220
peak_160	chr1	17933500	17933855	356	17933544	15	8.95681	5.12491	4.86505	no	ENSGALT00000100388	FAM19A5	617932
peak_161	chr1	18175174	18175290	117	18175250	12	4.07505	2.86553	1.382	no	ENSGALT00000055780	BRD1	805279
peak_162	chr1	18209025	18209193	169	18209067	9	5.51972	4.08452	2.24016	no	ENSGALT00000055780	BRD1	771376
peak_163	chr1	18312072	18312178	107	18312103	12	8.84621	5.65881	4.7638	no	ENSGALT00000055780	BRD1	668391
peak_164	chr1	18330759	18330981	223	18330905	30	13.6754	4.91672	9.27635	no	ENSGALT00000055780	BRD1	649588
peak_165	chr1	18473623	18473747	125	18473645	10	4.84545	3.52337	1.81264	no	ENSGALT00000055780	BRD1	506822
peak_166	chr1	18512947	18513060	114	18513047	8	4.75301	3.72721	1.81264	no	ENSGALT00000055780	BRD1	467509
peak_167	chr1	18573305	18573461	157	18573419	11	7.84196	5.22351	3.88049	no	ENSGALT00000055780	BRD1	407108
peak_168	chr1	18771751	18771868	118	18771831	10	6.50442	4.55548	2.87066	no	ENSGALT00000055780	BRD1	208701
peak_169	chr1	18788379	18788532	154	18788465	8	5.04629	3.91764	1.81264	no	ENSGALT00000055780	BRD1	192037
peak_170	chr1	18856216	18856379	164	18856228	10	6.50442	4.55548	2.87066	no	ENSGALT00000055780	BRD1	124190
peak_171	chr1	18919482	18919607	126	18919566	9	4.1227	3.20307	1.382	no	ENSGALT00000055780	BRD1	60962
peak_172	chr1	18931969	18932083	115	18931987	9	4.77722	3.61227	1.81264	no	ENSGALT00000055780	BRD1	48486
peak_173	chr1	18988256	18988385	130	18988275	7	3.9418	3.31308	1.382	no	ENSGALT00000069716	BRD1	2096
peak_174	chr1	18994955	18995080	126	18995047	9	5.93888	4.35293	2.38484	yes	ENSGALT00000100214	BRD1	2047
peak_175	chr1	19133252	19133381	130	19133282	8	4.89738	3.82095	1.81264	no	ENSGALT00000013929	CRELD2	88164
peak_176	chr1	19242403	19242558	156	19242472	8	4.01683	3.25105	1.382	no	ENSGALT00000046140	ENSGALG00000051204	7102
peak_177	chr1	19253613	19253832	220	19253782	10	6.69707	4.67743	3.0421	no	ENSGALT00000046140	ENSGALG00000051204	18312
peak_178	chr1	19492567	19492674	108	19492589	8	4.12895	3.32322	1.382	no	ENSGALT00000039200	PIM3	153481
peak_179	chr1	19566243	19566449	207	19566310	10	6.87189	4.78822	3.07052	no	ENSGALT00000039200	PIM3	227157
peak_180	chr1	19594280	19594397	118	19594305	7	4.19816	3.48234	1.382	no	ENSGALT00000039200	PIM3	255194
peak_181	chr1	19619183	19619374	192	19619346	8	5.01086	3.89464	1.81264	no	ENSGALT00000039200	PIM3	280097
peak_182	chr1	19712189	19712306	118	19712301	8	5.04629	3.91764	1.81264	no	ENSGALT00000039200	PIM3	373103
peak_183	chr1	20158491	20158650	160	20158516	8	5.04629	3.91764	1.81264	no	ENSGALT00000013934	IL17REL	82340
peak_184	chr1	20285773	20285882	110	20285807	11	7.84196	5.22351	3.88049	no	ENSGALT00000074452	MOV10L1	9542
peak_185	chr1	20301863	20301974	112	20301937	9	5.93888	4.35293	2.38484	no	ENSGALT00000074452	MOV10L1	25632
peak_186	chr1	20347507	20347632	126	20347595	11	6.41476	4.33473	2.81437	yes	ENSGALT00000000003	PANX2	19280
peak_187	chr1	20604324	20604439	116	20604332	8	3.99111	3.23452	1.382	yes	ENSGALT00000067030	MAPK11	9633
peak_188	chr1	20628376	20628547	172	20628426	9	5.93888	4.35293	2.38484	no	ENSGALT00000067030	MAPK11	33685
peak_189	chr1	20631817	20632046	230	20632004	10	6.87189	4.78822	3.07052	no	ENSGALT00000067030	MAPK11	37126
peak_190	chr1	20767070	20767191	122	20767124	9	5.93888	4.35293	2.38484	no	ENSGALT00000104092	PLXNB2	42820
peak_191	chr1	20816502	20816626	125	20816537	10	6.87189	4.78822	3.07052	no	ENSGALT00000075689	PLXNB2	5423
peak_192	chr1	20892301	20892439	139	20892342	8	5.04629	3.91764	1.81264	no	ENSGALT00000075689	PLXNB2	70252
peak_193	chr1	21134959	21135086	128	21135035	95	29.1582	4.00193	24.3172	no	ENSGALT00000065046	GRM8	62622
peak_194	chr1	21206321	21206431	111	21206335	10	6.87189	4.78822	3.07052	no	ENSGALT00000065046	GRM8	133984
peak_195	chr1	21481880	21482005	126	21481888	8	4.75301	3.72721	1.81264	no	ENSGALT00000042610	RF00003	126002
peak_196	chr1	21484125	21484248	124	21484220	11	7.53547	5.03115	3.66243	no	ENSGALT00000042610	RF00003	123759
peak_197	chr1	21585880	21586063	184	21585932	10	4.24743	3.16485	1.42515	no	ENSGALT00000042610	RF00003	21944
peak_198	chr1	21610835	21610947	113	21610894	9	5.71937	4.2123	2.37159	no	ENSGALT00000042610	RF00003	2828
peak_199	chr1	21648240	21648360	121	21648338	10	6.87189	4.78822	3.07052	no	ENSGALT00000042610	RF00003	40233
peak_200	chr1	21698341	21698446	106	21698410	10	4.84545	3.52337	1.81264	no	ENSGALT00000103120	ENSGALG00000049783	45883
peak_201	chr1	22045951	22046078	128	22046017	9	5.93888	4.35293	2.38484	no	ENSGALT00000046405	GPR37	60622
peak_202	chr1	22068773	22068881	109	22068807	7	4.19816	3.48234	1.382	no	ENSGALT00000046405	GPR37	83444
peak_203	chr1	22167851	22167971	121	22167899	10	6.87189	4.78822	3.07052	no	ENSGALT00000071534	ARL8BL	63687
peak_204	chr1	22285981	22286102	122	22286027	9	5.71937	4.2123	2.37159	no	ENSGALT00000092538	HYAL6	30748
peak_205	chr1	22309350	22309491	142	22309401	12	8.40423	5.38375	4.3858	no	ENSGALT00000092538	HYAL6	7359
peak_206	chr1	22375368	22375503	136	22375427	9	5.42425	4.02349	2.15327	no	ENSGALT00000014301	WASL	24278
peak_207	chr1	22471957	22472065	109	22472025	9	4.77722	3.61227	1.81264	no	ENSGALT00000014357	ATP6AP1;SLC13A1	13187
peak_208	chr1	22567564	22567696	133	22567641	12	8.82201	5.64372	4.7638	no	ENSGALT00000014416	ATP6AP1;SLC13A1	1586
peak_209	chr1	22629476	22629587	112	22629565	8	5.04629	3.91764	1.81264	no	ENSGALT00000048100	CADPS2	40705
peak_210	chr1	22907868	22908017	150	22907989	15	5.45949	3.27175	2.1868	no	ENSGALT00000014537	FEZF1	69624
peak_211	chr1	23004778	23005128	351	23005017	9	5.60856	4.14135	2.27743	no	ENSGALT00000047184	AASS	4810
peak_212	chr1	23619755	23619866	112	23619766	17	6.77797	3.68072	3.07052	no	ENSGALT00000014690	TSPAN12	10442
peak_213	chr1	23823616	23823826	211	23823718	9	4.1227	3.20307	1.382	no	ENSGALT00000014754	KCND2	102486
peak_214	chr1	23945516	23945673	158	23945598	7	4.19816	3.48234	1.382	no	ENSGALT00000014754	KCND2	19204
peak_215	chr1	23969769	23969877	109	23969830	15	12.0411	6.96468	7.72628	no	ENSGALT00000014754	KCND2	43457
peak_216	chr1	24019791	24019903	113	24019873	10	6.87189	4.78822	3.07052	no	ENSGALT00000014754	KCND2	93479
peak_217	chr1	24103743	24103962	220	24103791	11	7.84196	5.22351	3.88049	no	ENSGALT00000014754	KCND2	177431
peak_218	chr1	24147697	24147834	138	24147723	9	5.93888	4.35293	2.38484	no	ENSGALT00000014754	KCND2	221385
peak_219	chr1	24476385	24476546	162	24476456	10	6.87189	4.78822	3.07052	no	ENSGALT00000014836	LSM8	19445
peak_220	chr1	24529276	24529392	117	24529374	8	5.04629	3.91764	1.81264	no	ENSGALT00000014836	LSM8	33285
peak_221	chr1	24667607	24667726	120	24667694	7	4.19816	3.48234	1.382	yes	ENSGALT00000014876	CTTNBP2	51301
peak_222	chr1	24780891	24781015	125	24780920	9	5.93888	4.35293	2.38484	no	ENSGALT00000054667	CFTR	932
peak_223	chr1	24987936	24988155	220	24988085	12	6.39764	4.16399	2.80636	no	ENSGALT00000084844	ST7	7030
peak_224	chr1	25076953	25077062	110	25077005	7	4.19816	3.48234	1.382	no	ENSGALT00000053621	CAPZA2	39992
peak_225	chr1	25431543	25431658	116	25431583	10	6.50442	4.55548	2.87066	no	ENSGALT00000092901	TFEC	939
peak_226	chr1	25434366	25434477	112	25434438	9	5.60856	4.14135	2.27743	no	ENSGALT00000092901	TFEC	3762
peak_227	chr1	25460026	25460303	278	25460038	8	5.04629	3.91764	1.81264	no	ENSGALT00000092901	TFEC	29422
peak_228	chr1	25503613	25504018	406	25503762	42	30.3766	9.34354	25.507	no	ENSGALT00000092901	TFEC	73009
peak_229	chr1	25677425	25677604	180	25677496	11	5.60467	3.84368	2.27743	no	ENSGALT00000092901	TFEC	246821
peak_230	chr1	25776511	25776628	118	25776547	7	4.02772	3.36984	1.382	no	ENSGALT00000042994	MDFIC	178177
peak_231	chr1	25859690	25859865	176	25859830	9	4.1227	3.20307	1.382	no	ENSGALT00000042994	MDFIC	94940
peak_232	chr1	25936854	25937016	163	25936883	10	6.87189	4.78822	3.07052	no	ENSGALT00000042994	MDFIC	17789
peak_233	chr1	26146819	26146924	106	26146869	7	4.19816	3.48234	1.382	no	ENSGALT00000015345	FOXP2	36474
peak_234	chr1	26710249	26710425	177	26710384	10	6.29921	4.42584	2.71654	yes	ENSGALT00000015369	GPR85	107138
peak_235	chr1	26778477	26778582	106	26778522	7	4.19816	3.48234	1.382	no	ENSGALT00000015369	GPR85	38981
peak_236	chr1	26826263	26826422	160	26826376	13	9.88219	6.0941	5.70943	no	ENSGALT00000015369	GPR85	8700
peak_237	chr1	26830762	26830883	122	26830772	8	4.75301	3.72721	1.81264	no	ENSGALT00000015369	GPR85	13199
peak_238	chr1	26935325	26935475	151	26935387	8	5.04629	3.91764	1.81264	no	ENSGALT00000066631	BMT2;TMEM168	11401
peak_239	chr1	27057931	27058064	134	27058003	10	6.87189	4.78822	3.07052	yes	ENSGALT00000030698	LSMEM1	1667
peak_240	chr1	27259464	27259570	107	27259519	11	7.84196	5.22351	3.88049	no	ENSGALT00000100036	DOCK4	88970
peak_241	chr1	27353150	27353284	135	27353261	8	5.04629	3.91764	1.81264	no	ENSGALT00000094507	IMMP2L	74853
peak_242	chr1	27466484	27466694	211	27466486	9	5.60856	4.14135	2.27743	no	ENSGALT00000038864	IMMP2L	25709
peak_243	chr1	27622294	27622400	107	27622393	8	5.00123	3.88839	1.81264	no	ENSGALT00000015449	LRRN3	3603
peak_244	chr1	27661588	27661762	175	27661659	7	3.94915	3.31794	1.382	no	ENSGALT00000015449	LRRN3	42897
peak_245	chr1	27695425	27695560	136	27695474	7	4.19816	3.48234	1.382	no	ENSGALT00000015449	LRRN3	76734
peak_246	chr1	27709674	27709799	126	27709716	10	6.87189	4.78822	3.07052	no	ENSGALT00000015449	LRRN3	90983
peak_247	chr1	27775522	27775690	169	27775546	8	5.04629	3.91764	1.81264	no	ENSGALT00000015449	LRRN3	156831
peak_248	chr1	28159507	28159658	152	28159603	9	5.93888	4.35293	2.38484	no	ENSGALT00000097303	ENSGALG00000050401	110948
peak_249	chr1	28175600	28175707	108	28175674	9	5.89899	4.32737	2.38484	no	ENSGALT00000097303	ENSGALG00000050401	94899
peak_250	chr1	28207045	28207155	111	28207129	20	6.67582	3.33068	3.02211	no	ENSGALT00000097303	ENSGALG00000050401	63451
peak_251	chr1	28464644	28464757	114	28464680	10	4.84545	3.52337	1.81264	no	ENSGALT00000103405	ENSGALG00000052984	86336
peak_252	chr1	28479651	28479796	146	28479785	10	6.50442	4.55548	2.87066	no	ENSGALT00000104115	DNAJB9	91352
peak_253	chr1	28650647	28651092	446	28650960	20	4.1916	2.39161	1.382	yes	ENSGALT00000015471	PNPLA8	0
peak_254	chr1	28747395	28747561	167	28747543	10	6.43803	4.51351	2.83532	no	ENSGALT00000105834	NRCAM	3811
peak_255	chr1	28747946	28748115	170	28748105	8	4.01683	3.25105	1.382	yes	ENSGALT00000105834	NRCAM	3257
peak_256	chr1	28816575	28816716	142	28816585	8	4.75301	3.72721	1.81264	no	ENSGALT00000103942	gga-mir-12208	6315
peak_257	chr1	28954064	28954243	180	28954172	10	6.87189	4.78822	3.07052	no	ENSGALT00000081632	CNTN1	30268
peak_258	chr1	28993550	28993826	277	28993579	10	6.87189	4.78822	3.07052	no	ENSGALT00000087240	CNTN1	7750
peak_259	chr1	29068433	29068547	115	29068435	11	5.60467	3.84368	2.27743	no	ENSGALT00000038834	CNTN1	32878
peak_260	chr1	29228476	29228595	120	29228548	9	5.51972	4.08452	2.24016	no	ENSGALT00000030693	PDZRN4	61701
peak_261	chr1	29247290	29247442	153	29247380	10	6.87189	4.78822	3.07052	no	ENSGALT00000072998	PDZRN4	61067
peak_262	chr1	29347827	29347994	168	29347915	7	4.19816	3.48234	1.382	no	ENSGALT00000072998	PDZRN4	39318
peak_263	chr1	29364302	29364423	122	29364395	8	5.04629	3.91764	1.81264	no	ENSGALT00000072998	PDZRN4	55793
peak_264	chr1	29676770	29676883	114	29676881	8	4.27416	3.41693	1.44767	no	ENSGALT00000015526	GXYLT1;YAF2	16293
peak_265	chr1	30035809	30035914	106	30035811	16	4.05285	2.55306	1.382	no	ENSGALT00000078782	ADAMTS20	93389
peak_266	chr1	30120613	30120730	118	30120658	9	4.1227	3.20307	1.382	no	ENSGALT00000078782	ADAMTS20	8573
peak_267	chr1	30256732	30256871	140	30256839	9	5.54891	4.10319	2.26694	no	ENSGALT00000100129	ENSGALG00000053883	4913
peak_268	chr1	30276268	30276372	105	30276283	9	5.93888	4.35293	2.38484	no	ENSGALT00000100129	ENSGALG00000053883	14484
peak_269	chr1	30334480	30334596	117	30334502	7	4.19816	3.48234	1.382	no	ENSGALT00000100129	ENSGALG00000053883	72696
peak_270	chr1	30414628	30414751	124	30414651	9	5.93888	4.35293	2.38484	no	ENSGALT00000100129	ENSGALG00000053883	152844
peak_271	chr1	30472306	30472456	151	30472414	10	6.50442	4.55548	2.87066	no	ENSGALT00000038787	NELL2	133934
peak_272	chr1	30481235	30481363	129	30481272	7	4.19816	3.48234	1.382	no	ENSGALT00000038787	NELL2	125027
peak_273	chr1	30508709	30508828	120	30508725	9	4.1227	3.20307	1.382	no	ENSGALT00000038787	NELL2	97562
peak_274	chr1	30566220	30566588	369	30566491	93	21.357	3.17063	16.6922	no	ENSGALT00000038787	NELL2	39802
peak_275	chr1	30978467	30978655	189	30978618	8	4.85136	3.79107	1.81264	no	ENSGALT00000047593	SCAF11	37729
peak_276	chr1	31107572	31107707	136	31107692	8	4.75301	3.72721	1.81264	no	ENSGALT00000015788	SLC38A2	14027
peak_277	chr1	31205685	31205799	115	31205786	8	5.04629	3.91764	1.81264	no	ENSGALT00000062914	SLC38A4	35178
peak_278	chr1	31388901	31389051	151	31388946	31	7.5112	2.88269	3.64017	no	ENSGALT00000015849	AMIGO2	9011
peak_279	chr1	31608293	31608399	107	31608358	9	5.60856	4.14135	2.27743	no	ENSGALT00000015861	ATP23	45008
peak_280	chr1	31663956	31664103	148	31664007	11	6.50279	4.38883	2.87066	no	ENSGALT00000015861	ATP23	100671
peak_281	chr1	32215987	32216107	121	32216066	7	4.19258	3.47867	1.382	no	ENSGALT00000093092	SLC16A7	8163
peak_282	chr1	32239924	32240083	160	32240027	10	6.86392	4.78317	3.07052	no	ENSGALT00000093092	SLC16A7	32100
peak_283	chr1	32373586	32373723	138	32373677	8	5.04629	3.91764	1.81264	no	ENSGALT00000093092	SLC16A7	165762
peak_284	chr1	32504557	32504681	125	32504660	9	5.93888	4.35293	2.38484	no	ENSGALT00000092052	ENSGALG00000052108	229884
peak_285	chr1	32545126	32545271	146	32545223	12	8.84621	5.65881	4.7638	no	ENSGALT00000092052	ENSGALG00000052108	189294
peak_286	chr1	32567072	32567188	117	32567074	8	5.04629	3.91764	1.81264	no	ENSGALT00000092052	ENSGALG00000052108	167377
peak_287	chr1	32809121	32809279	159	32809235	10	6.82755	4.76011	3.07052	no	ENSGALT00000092039	FAM19A2	70445
peak_288	chr1	32944069	32944251	183	32944089	11	7.84196	5.22351	3.88049	yes	ENSGALT00000092020	ENSGALG00000049735	9805
peak_289	chr1	33118523	33118708	186	33118575	8	5.04629	3.91764	1.81264	no	ENSGALT00000056422	MON2	13899
peak_290	chr1	33174980	33175132	153	33175079	9	5.93888	4.35293	2.38484	no	MSTRG.3808.1	MIRLET7I	6235
peak_291	chr1	33631065	33631225	161	33631217	9	4.1227	3.20307	1.382	no	ENSGALT00000076654	SRGAP1	70167
peak_292	chr1	33727023	33727306	284	33727164	12	7.79334	5.00614	3.88049	no	ENSGALT00000015988	XPOT	255
peak_293	chr1	34036956	34037090	135	34037055	9	5.93171	4.34834	2.38484	no	ENSGALT00000063712	WIF1	6922
peak_294	chr1	34428313	34428436	124	34428371	11	7.84196	5.22351	3.88049	no	ENSGALT00000038638	LLPH	61116
peak_295	chr1	34479524	34479663	140	34479623	8	5.04629	3.91764	1.81264	no	ENSGALT00000038638	LLPH	9889
peak_296	chr1	34718463	34718575	113	34718544	7	4.19816	3.48234	1.382	no	ENSGALT00000064143	GRIP1	19813
peak_297	chr1	34729999	34730164	166	34730127	10	5.57762	3.9735	2.27743	no	ENSGALT00000016088	GRIP1	30962
peak_298	chr1	35283092	35283238	147	35283188	7	4.19816	3.48234	1.382	no	ENSGALT00000081470	MDM1	25699
peak_299	chr1	35439339	35439443	105	35439379	8	5.04629	3.91764	1.81264	no	ENSGALT00000016163	MDM2	23945
peak_300	chr1	35511360	35511536	177	35511438	11	7.43726	4.96962	3.57377	no	ENSGALT00000081509	CPSF6	8094
peak_301	chr1	35711913	35712032	120	35711915	8	4.75301	3.72721	1.81264	no	ENSGALT00000016304	ENSGALG00000019352	28985
peak_302	chr1	35852793	35852901	109	35852849	9	5.93171	4.34834	2.38484	no	ENSGALT00000016314	CNOT2	10933
peak_303	chr1	36016729	36017141	413	36016990	10	4.84545	3.52337	1.81264	no	ENSGALT00000067809	PTPRB	6046
peak_304	chr1	36035742	36035906	165	36035832	12	6.39764	4.16399	2.80636	no	ENSGALT00000071400	PTPRB	12552
peak_305	chr1	36081466	36081641	176	36081549	10	6.87189	4.78822	3.07052	yes	ENSGALT00000071400	PTPRB	58276
peak_306	chr1	36092490	36092594	105	36092510	7	4.19816	3.48234	1.382	no	ENSGALT00000071400	PTPRB	69300
peak_307	chr1	36229713	36229837	125	36229802	9	5.93888	4.35293	2.38484	no	ENSGALT00000016502	TSPAN8	37097
peak_308	chr1	36343367	36343659	293	36343487	8	4.75301	3.72721	1.81264	no	ENSGALT00000016526	LGR5	8550
peak_309	chr1	36367652	36367799	148	36367682	10	5.57762	3.9735	2.27743	no	ENSGALT00000016526	LGR5	15443
peak_310	chr1	36496423	36496566	144	36496426	8	5.04629	3.91764	1.81264	no	ENSGALT00000049117	ZFC3H1	4289
peak_311	chr1	36574911	36575184	274	36574926	12	4.53004	3.10781	1.68291	yes	ENSGALT00000016566	TBC1D15	0
peak_312	chr1	36686336	36686470	135	36686411	7	4.19816	3.48234	1.382	no	ENSGALT00000016581	TRHDE	49927
peak_313	chr1	36758503	36758622	120	36758586	8	5.04629	3.91764	1.81264	no	ENSGALT00000016581	TRHDE	22106
peak_314	chr1	36877238	36877361	124	36877335	8	5.04629	3.91764	1.81264	no	ENSGALT00000016581	TRHDE	140841
peak_315	chr1	37199415	37199585	171	37199514	11	7.84196	5.22351	3.88049	no	ENSGALT00000016581	TRHDE	463018
peak_316	chr1	37290344	37290515	172	37290419	8	4.75301	3.72721	1.81264	no	ENSGALT00000095053	KCNC2	517470
peak_317	chr1	37337833	37337952	120	37337940	8	4.60629	3.63199	1.74981	no	ENSGALT00000095053	KCNC2	470033
peak_318	chr1	37511069	37511275	207	37511155	12	6.39764	4.16399	2.80636	no	ENSGALT00000095053	KCNC2	296710
peak_319	chr1	37925625	37925760	136	37925697	9	5.93888	4.35293	2.38484	no	ENSGALT00000016625	KRR1	26240
peak_320	chr1	38019515	38019660	146	38019611	11	4.94104	3.45257	1.81264	yes	ENSGALT00000057632	ENSGALG00000034788	5511
peak_321	chr1	38051820	38051930	111	38051925	8	5.04629	3.91764	1.81264	no	ENSGALT00000048966	NAP1L1	3480
peak_322	chr1	38330546	38330703	158	38330568	9	5.93888	4.35293	2.38484	no	ENSGALT00000046957	CSRP2	2541
peak_323	chr1	38943306	38943433	128	38943341	9	5.93171	4.34834	2.38484	yes	ENSGALT00000091198	NAV3	115299
peak_324	chr1	39021544	39021659	116	39021577	7	4.19816	3.48234	1.382	no	ENSGALT00000106562	SYT1	169025
peak_325	chr1	39055830	39055941	112	39055877	7	4.19816	3.48234	1.382	no	ENSGALT00000106562	SYT1	134743
peak_326	chr1	39225547	39225698	152	39225677	7	4.12535	3.4343	1.382	no	ENSGALT00000106562	SYT1	34863
peak_327	chr1	39440559	39440677	119	39440657	9	5.51972	4.08452	2.24016	no	ENSGALT00000045609	SYT1	6316
peak_328	chr1	39699126	39699230	105	39699192	9	5.93888	4.35293	2.38484	no	ENSGALT00000016802	PAWR	67549
peak_329	chr1	39903917	39904077	161	39904066	10	5.57762	3.9735	2.27743	no	ENSGALT00000099305	ENSGALG00000051132	37494
peak_330	chr1	39993742	39993891	150	39993842	11	7.84196	5.22351	3.88049	no	ENSGALT00000017794	PTPRQ	28244
peak_331	chr1	40051575	40051679	105	40051669	10	6.50442	4.55548	2.87066	no	ENSGALT00000030660	MYF6	28537
peak_332	chr1	40237963	40238104	142	40238016	11	7.84196	5.22351	3.88049	no	ENSGALT00000038401	ACSS3	38269
peak_333	chr1	40314488	40314616	129	40314516	9	5.33149	3.96426	2.06973	no	ENSGALT00000038401	ACSS3	114794
peak_334	chr1	40417137	40417251	115	40417228	9	4.77722	3.61227	1.81264	no	ENSGALT00000064576	PPFIA2	151974
peak_335	chr1	40571254	40571360	107	40571319	7	4.19816	3.48234	1.382	no	ENSGALT00000064576	PPFIA2	2029
peak_336	chr1	40616492	40616629	138	40616566	11	7.84196	5.22351	3.88049	no	ENSGALT00000064576	PPFIA2	47267
peak_337	chr1	40930312	40930450	139	40930338	10	6.51499	4.56217	2.87739	yes	ENSGALT00000017879	TMTC2	6362
peak_338	chr1	40989563	40989700	138	40989616	11	7.84196	5.22351	3.88049	no	ENSGALT00000059912	TMTC2	4358
peak_339	chr1	41144472	41144620	149	41144589	9	5.93888	4.35293	2.38484	no	ENSGALT00000059912	TMTC2	159267
peak_340	chr1	41151940	41152102	163	41152051	10	4.84545	3.52337	1.81264	no	ENSGALT00000059912	TMTC2	166735
peak_341	chr1	41239163	41239329	167	41239267	10	6.87189	4.78822	3.07052	no	ENSGALT00000059912	TMTC2	253958
peak_342	chr1	41258951	41259058	108	41258951	8	5.04629	3.91764	1.81264	no	ENSGALT00000059912	TMTC2	273746
peak_343	chr1	41277190	41277331	142	41277218	7	4.19816	3.48234	1.382	no	ENSGALT00000059912	TMTC2	291985
peak_344	chr1	41277481	41277589	109	41277550	9	5.93888	4.35293	2.38484	no	ENSGALT00000059912	TMTC2	292276
peak_345	chr1	41484135	41484241	107	41484171	9	5.93888	4.35293	2.38484	no	ENSGALT00000093433	ENSGALG00000050123	108721
peak_346	chr1	41693749	41693920	172	41693790	12	8.41695	5.39165	4.39664	no	ENSGALT00000017902	SLC6A15	14529
peak_347	chr1	41958590	41958796	207	41958667	9	5.46211	4.04768	2.18857	no	ENSGALT00000044930	ENSGALG00000047575	51844
peak_348	chr1	42076997	42077115	119	42077081	9	5.68865	4.19262	2.34744	no	ENSGALT00000045438	RASSF9	112928
peak_349	chr1	42190826	42190948	123	42190826	22	4.04005	2.25593	1.382	no	ENSGALT00000045438	RASSF9	783
peak_350	chr1	42233983	42234138	156	42234038	7	4.19816	3.48234	1.382	no	ENSGALT00000043317	NTS	26443
peak_351	chr1	42236413	42236529	117	42236455	8	5.04629	3.91764	1.81264	no	ENSGALT00000061636	MGAT4C	24280
peak_352	chr1	42276465	42276621	157	42276499	11	7.84196	5.22351	3.88049	no	ENSGALT00000061636	MGAT4C	15656
peak_353	chr1	42484851	42484997	147	42484955	10	6.87189	4.78822	3.07052	no	ENSGALT00000089934	ENSGALG00000045907	95796
peak_354	chr1	42502848	42503002	155	42502999	8	5.04629	3.91764	1.81264	no	ENSGALT00000089934	ENSGALG00000045907	113793
peak_355	chr1	42540141	42540263	123	42540145	8	5.04629	3.91764	1.81264	no	ENSGALT00000089934	ENSGALG00000045907	151086
peak_356	chr1	42545652	42545774	123	42545691	9	5.93888	4.35293	2.38484	yes	ENSGALT00000089934	ENSGALG00000045907	156597
peak_357	chr1	42660117	42660264	148	42660253	8	5.04629	3.91764	1.81264	no	ENSGALT00000090276	ENSGALG00000045093	162577
peak_358	chr1	42852845	42853037	193	42852965	11	5.60467	3.84368	2.27743	no	ENSGALT00000018221	ENSGALG00000049176	1576
peak_359	chr1	43057213	43057336	124	43057335	9	5.60856	4.14135	2.27743	no	ENSGALT00000044248	KITLG	9531
peak_360	chr1	43223422	43223531	110	43223439	9	5.93888	4.35293	2.38484	no	ENSGALT00000105883	MKP3	103233
peak_361	chr1	43238865	43238970	106	43238938	10	6.87189	4.78822	3.07052	no	ENSGALT00000105883	MKP3	87794
peak_362	chr1	43371263	43371382	120	43371279	8	5.04629	3.91764	1.81264	no	ENSGALT00000080099	POC1B	33048
peak_363	chr1	43395362	43395485	124	43395371	7	4.19816	3.48234	1.382	no	ENSGALT00000080099	POC1B	8945
peak_364	chr1	43451993	43452188	196	43452051	9	5.93888	4.35293	2.38484	no	ENSGALT00000080355	ATP2B1	4184
peak_365	chr1	43517964	43518236	273	43518206	210	7.68475	1.48843	3.80026	no	ENSGALT00000055271	ATP2B1	34819
peak_366	chr1	43518924	43519167	244	43518960	78	8.28279	2.0155	4.28089	no	ENSGALT00000055271	ATP2B1	35779
peak_367	chr1	43520541	43520967	427	43520894	102	6.49779	1.68511	2.87066	no	ENSGALT00000055271	ATP2B1	37396
peak_368	chr1	43521081	43521281	201	43521115	66	6.81296	1.9634	3.07052	no	ENSGALT00000055271	ATP2B1	37936
peak_369	chr1	43521407	43521947	541	43521895	83	6.90492	1.82943	3.09953	no	ENSGALT00000055271	ATP2B1	38262
peak_370	chr1	43522423	43522670	248	43522539	99	10.8844	2.08169	6.64823	no	ENSGALT00000055271	ATP2B1	39278
peak_371	chr1	43533889	43533998	110	43533967	7	3.9418	3.31308	1.382	no	ENSGALT00000055271	ATP2B1	50744
peak_372	chr1	43554584	43554688	105	43554618	9	5.93888	4.35293	2.38484	no	ENSGALT00000055271	ATP2B1	71439
peak_373	chr1	43573998	43574384	387	43574193	12	8.23349	5.27785	4.23567	no	ENSGALT00000055271	ATP2B1	90853
peak_374	chr1	43664577	43664759	183	43664698	8	4.76144	3.73268	1.81264	no	ENSGALT00000055271	ATP2B1	181432
peak_375	chr1	43686155	43686312	158	43686258	14	6.48659	3.91712	2.87066	yes	ENSGALT00000055271	ATP2B1	203010
peak_376	chr1	43686796	43686956	161	43686826	9	5.93888	4.35293	2.38484	no	ENSGALT00000055271	ATP2B1	203651
peak_377	chr1	43721131	43721272	142	43721173	12	7.1249	4.59843	3.30463	yes	ENSGALT00000055271	ATP2B1	237986
peak_378	chr1	43797334	43797454	121	43797377	8	4.75301	3.72721	1.81264	no	ENSGALT00000018390	EPYC	181164
peak_379	chr1	43811790	43812150	361	43812139	35	5.18348	2.17373	1.93587	no	ENSGALT00000018390	EPYC	166468
peak_380	chr1	44047056	44047275	220	44047115	28	7.94434	3.17482	3.97517	no	ENSGALT00000018392	LUM	15875
peak_381	chr1	44116837	44116952	116	44116856	11	7.84196	5.22351	3.88049	no	ENSGALT00000089781	DCN	27014
peak_382	chr1	44192604	44192749	146	44192734	7	4.19816	3.48234	1.382	yes	ENSGALT00000084682	DCN	9426
peak_383	chr1	44256764	44257058	295	44256825	11	3.90965	2.86875	1.382	no	ENSGALT00000084682	DCN	54589
peak_384	chr1	44267279	44267458	180	44267284	8	3.92477	3.19192	1.382	no	ENSGALT00000084682	DCN	65104
peak_385	chr1	44395235	44395393	159	44395352	106	32.1076	3.98989	27.2015	no	ENSGALT00000088736	BTG1	36919
peak_386	chr1	44410253	44410363	111	44410298	11	6.41476	4.33473	2.81437	no	ENSGALT00000088736	BTG1	21949
peak_387	chr1	44480545	44480684	140	44480604	10	6.87189	4.78822	3.07052	no	ENSGALT00000102045	BTG1	47235
peak_388	chr1	44499494	44499711	218	44499498	9	5.60856	4.14135	2.27743	no	ENSGALT00000102045	BTG1	66184
peak_389	chr1	44601227	44601436	210	44601376	9	5.24131	3.90674	1.98742	no	ENSGALT00000018401	C12orf74	14676
peak_390	chr1	44732329	44732447	119	44732330	12	4.07505	2.86553	1.382	yes	ENSGALT00000018404	EEA1	11821
peak_391	chr1	44785205	44785321	117	44785216	8	4.50734	3.56783	1.66192	no	ENSGALT00000018404	EEA1	64697
peak_392	chr1	44786718	44786991	274	44786986	12	4.07505	2.86553	1.382	yes	ENSGALT00000018404	EEA1	66210
peak_393	chr1	44875908	44876023	116	44875979	14	10.4459	6.22113	6.23792	no	ENSGALT00000084309	UBE2N	7560
peak_394	chr1	44887625	44887758	134	44887732	9	5.93888	4.35293	2.38484	no	ENSGALT00000099817	UBE2N	3553
peak_395	chr1	45086419	45086596	178	45086456	9	5.93888	4.35293	2.38484	no	ENSGALT00000018451	PLXNC1	8365
peak_396	chr1	45216025	45216129	105	45216090	10	6.40553	4.49297	2.81088	no	ENSGALT00000104065	TMCC3	19523
peak_397	chr1	45379696	45379854	159	45379824	11	6.77338	4.5559	3.07052	no	ENSGALT00000099541	NDUFA12;NR2C1	18005
peak_398	chr1	45639557	45639703	147	45639603	8	5.04629	3.91764	1.81264	no	ENSGALT00000018613	NTN4	25551
peak_399	chr1	45740776	45741094	319	45740863	15	11.0202	6.34281	6.76947	yes	ENSGALT00000065184	LTA4H	23
peak_400	chr1	45964619	45964744	126	45964735	8	5.03992	3.9135	1.81264	no	ENSGALT00000091773	ENSGALG00000030853;ENSGALG00000047489	23233
peak_401	chr1	46148955	46149272	318	46149108	46	14.2071	3.70924	9.7855	no	ENSGALT00000048049	NEDD1	106420
peak_402	chr1	46251838	46251975	138	46251966	8	5.04629	3.91764	1.81264	no	ENSGALT00000042323	gga-mir-1691	15726
peak_403	chr1	46302069	46302176	108	46302122	8	5.04629	3.91764	1.81264	no	ENSGALT00000045079	RF01967	6986
peak_404	chr1	46302923	46303062	140	46302996	9	4.77722	3.61227	1.81264	no	ENSGALT00000045079	RF01967	6100
peak_405	chr1	46345657	46345879	223	46345807	9	5.93888	4.35293	2.38484	no	ENSGALT00000028945	gga-mir-135a-2	11762
peak_406	chr1	46385893	46386176	284	46385953	12	8.84621	5.65881	4.7638	no	ENSGALT00000028945	gga-mir-135a-2	51998
peak_407	chr1	46417549	46417668	120	46417666	8	5.04629	3.91764	1.81264	no	ENSGALT00000028945	gga-mir-135a-2	83654
peak_408	chr1	46507652	46508031	380	46507796	17	6.24141	3.43248	2.66494	yes	ENSGALT00000093203	TMPO	160949
peak_409	chr1	46814049	46814350	302	46814269	11	7.84196	5.22351	3.88049	no	ENSGALT00000038231	APAF1	95918
peak_410	chr1	46896072	46896181	110	46896089	8	4.75301	3.72721	1.81264	no	ENSGALT00000050235	ANKS1B	54244
peak_411	chr1	47063730	47063884	155	47063764	11	7.84196	5.22351	3.88049	no	ENSGALT00000018814	ANKS1B	104055
peak_412	chr1	47066365	47066484	120	47066440	8	5.04629	3.91764	1.81264	no	ENSGALT00000018814	ANKS1B	101455
peak_413	chr1	47612186	47612304	119	47612235	8	5.04629	3.91764	1.81264	no	ENSGALT00000019001	SLC5A8	23947
peak_414	chr1	47641058	47641177	120	47641099	9	5.93888	4.35293	2.38484	no	ENSGALT00000019001	SLC5A8	4807
peak_415	chr1	47789546	47789748	203	47789616	8	5.04629	3.91764	1.81264	no	ENSGALT00000038170	CNOT4	913
peak_416	chr1	47854512	47854624	113	47854614	8	5.04629	3.91764	1.81264	no	ENSGALT00000019146	ENSGALG00000011717	7921
peak_417	chr1	47903445	47903585	141	47903522	7	3.94915	3.31794	1.382	no	ENSGALT00000019157	WDR91	1387
peak_418	chr1	47963314	47963419	106	47963332	8	5.04629	3.91764	1.81264	no	ENSGALT00000043921	PDE6H	12655
peak_419	chr1	48047185	48047363	179	48047202	7	4.19816	3.48234	1.382	no	ENSGALT00000019175	ART4	1324
peak_420	chr1	48060458	48060582	125	48060570	7	3.9418	3.31308	1.382	no	ENSGALT00000019185	ENSGALG00000011745	3133
peak_421	chr1	48078854	48078984	131	48078860	10	5.71924	4.06171	2.37159	no	ENSGALT00000096855	HIST1H46L2	156
peak_422	chr1	48204899	48205006	108	48204938	12	8.40423	5.38375	4.3858	no	ENSGALT00000019245	DDX47	4388
peak_423	chr1	48321441	48321592	152	48321521	8	5.04629	3.91764	1.81264	no	ENSGALT00000030620	EMP1	5712
peak_424	chr1	48321882	48322106	225	48321959	9	5.60856	4.14135	2.27743	yes	ENSGALT00000030620	EMP1	5198
peak_425	chr1	48332713	48332871	159	48332722	8	5.04629	3.91764	1.81264	no	ENSGALT00000030620	EMP1	5409
peak_426	chr1	48363708	48363823	116	48363801	9	5.93888	4.35293	2.38484	yes	ENSGALT00000042821	gga-mir-6581	2116
peak_427	chr1	48555562	48555817	256	48555809	8	5.04629	3.91764	1.81264	no	ENSGALT00000019272	GRIN2B	114754
peak_428	chr1	48577967	48578102	136	48578073	9	5.60856	4.14135	2.27743	no	ENSGALT00000019272	GRIN2B	92469
peak_429	chr1	48616512	48616616	105	48616537	9	5.93888	4.35293	2.38484	no	ENSGALT00000019272	GRIN2B	53955
peak_430	chr1	48662279	48662399	121	48662374	9	5.93888	4.35293	2.38484	no	ENSGALT00000019272	GRIN2B	8172
peak_431	chr1	48721341	48721455	115	48721402	10	5.57762	3.9735	2.27743	yes	ENSGALT00000019272	GRIN2B	50770
peak_432	chr1	48876122	48876339	218	48876279	8	5.04629	3.91764	1.81264	no	ENSGALT00000019288	ATF7IP	31403
peak_433	chr1	48909611	48909778	168	48909751	8	5.04629	3.91764	1.81264	no	ENSGALT00000050600	PLBD1	32637
peak_434	chr1	48924108	48924214	107	48924203	8	5.04629	3.91764	1.81264	no	ENSGALT00000050600	PLBD1	18201
peak_435	chr1	49049349	49049503	155	49049472	8	5.04629	3.91764	1.81264	no	ENSGALT00000019339	UBN2	10602
peak_436	chr1	49060639	49060768	130	49060690	10	4.84545	3.52337	1.81264	yes	ENSGALT00000019339	UBN2	534
peak_437	chr1	49340061	49340267	207	49340122	11	7.84196	5.22351	3.88049	no	ENSGALT00000077781	TCF20	54778
peak_438	chr1	49390249	49390368	120	49390291	11	7.84196	5.22351	3.88049	no	ENSGALT00000019412	CYP2D6	18027
peak_439	chr1	49574056	49574173	118	49574138	11	6.98633	4.68809	3.17539	yes	ENSGALT00000091419	DESI1	2229
peak_440	chr1	49812100	49812205	106	49812180	9	5.93888	4.35293	2.38484	no	ENSGALT00000019563	EP300	24152
peak_441	chr1	50040040	50040156	117	50040124	11	7.4489	4.97691	3.58248	no	ENSGALT00000019637	SGSM3	40956
peak_442	chr1	50183608	50183746	139	50183626	7	4.19816	3.48234	1.382	no	ENSGALT00000019682	TNRC6B	19474
peak_443	chr1	50447392	50447693	302	50447413	8	4.75301	3.72721	1.81264	yes	ENSGALT00000102176	gga-mir-12209	28933
peak_444	chr1	50451513	50451658	146	50451579	9	5.93888	4.35293	2.38484	no	ENSGALT00000102176	gga-mir-12209	33054
peak_445	chr1	50530168	50530406	239	50530267	11	6.41476	4.33473	2.81437	no	ENSGALT00000081102	ENSGALG00000035051	29139
peak_446	chr1	50538791	50538991	201	50538902	9	5.93888	4.35293	2.38484	no	ENSGALT00000081102	ENSGALG00000035051	20554
peak_447	chr1	50879533	50879668	136	50879558	9	5.93888	4.35293	2.38484	yes	ENSGALT00000078721	DDX17;ENSGALG00000044020	1877
peak_448	chr1	50934898	50935041	144	50934932	7	4.19816	3.48234	1.382	yes	ENSGALT00000053457	CSNK1E	6902
peak_449	chr1	51142132	51142292	161	51142217	9	5.93171	4.34834	2.38484	no	ENSGALT00000100246	ENSGALG00000050386	939
peak_450	chr1	51334202	51334322	121	51334216	9	5.93888	4.35293	2.38484	no	ENSGALT00000020346	ELFN2	883
peak_451	chr1	51606974	51607091	118	51607058	11	7.84196	5.22351	3.88049	no	ENSGALT00000048822	PVALB	1074
peak_452	chr1	51697856	51697988	133	51697980	10	5.99759	4.23596	2.43862	no	ENSGALT00000020466	EIF3D	11024
peak_453	chr1	51825963	51826182	220	51826144	9	5.60856	4.14135	2.27743	yes	ENSGALT00000046939	MYH9	73353
peak_454	chr1	52091872	52092003	132	52091952	9	5.93888	4.35293	2.38484	yes	ENSGALT00000020490	MCM5	10035
peak_455	chr1	52291407	52291644	238	52291473	9	5.60856	4.14135	2.27743	no	ENSGALT00000105160	ENSGALG00000053879	127652
peak_456	chr1	52340431	52340617	187	52340580	9	5.61805	4.14742	2.28255	no	ENSGALT00000105160	ENSGALG00000053879	176676
peak_457	chr1	52407617	52407724	108	52407638	8	4.01683	3.25105	1.382	no	ENSGALT00000105160	ENSGALG00000053879	243862
peak_458	chr1	52590645	52590831	187	52590661	10	6.87189	4.78822	3.07052	no	ENSGALT00000020508	LARGE1	88038
peak_459	chr1	52616002	52616172	171	52616019	8	5.04629	3.91764	1.81264	no	ENSGALT00000020508	LARGE1	62697
peak_460	chr1	52637068	52637231	164	52637154	7	4.19816	3.48234	1.382	no	ENSGALT00000020508	LARGE1	41638
peak_461	chr1	52808430	52808545	116	52808540	8	4.85136	3.79107	1.81264	no	ENSGALT00000020508	LARGE1	129561
peak_462	chr1	52839787	52839899	113	52839890	9	5.33149	3.96426	2.06973	no	ENSGALT00000020508	LARGE1	160918
peak_463	chr1	52897362	52897604	243	52897428	10	5.57762	3.9735	2.27743	no	ENSGALT00000063535	SYN3	124118
peak_464	chr1	52912592	52912727	136	52912665	12	8.41695	5.39165	4.39664	no	ENSGALT00000063535	SYN3	108995
peak_465	chr1	53306229	53306345	117	53306304	9	4.1227	3.20307	1.382	no	ENSGALT00000030574	ENSGALG00000019304	12856
peak_466	chr1	53618924	53619046	123	53618930	9	5.60856	4.14135	2.27743	no	ENSGALT00000107002	CRY1	1286
peak_467	chr1	53802175	53802330	156	53802314	8	5.04629	3.91764	1.81264	yes	ENSGALT00000020640	RFX4	584
peak_468	chr1	53917320	53917432	113	53917407	9	5.60856	4.14135	2.27743	no	ENSGALT00000020663	ENSGALG00000012659	13721
peak_469	chr1	53921691	53921824	134	53921696	8	4.67421	3.67606	1.80996	no	ENSGALT00000020668	NUAK1	11243
peak_470	chr1	54126205	54126312	108	54126301	13	5.18129	3.34687	1.93392	yes	ENSGALT00000046214	C12orf75	57072
peak_471	chr1	54141642	54141783	142	54141750	9	5.60856	4.14135	2.27743	no	ENSGALT00000046214	C12orf75	41601
peak_472	chr1	54231310	54231417	108	54231375	7	3.7991	3.21879	1.33637	no	ENSGALT00000096547	gga-mir-12210	5961
peak_473	chr1	54674162	54674287	126	54674264	11	4.3845	3.1337	1.5514	yes	ENSGALT00000062923	HCFC2	2
peak_474	chr1	54791582	54791712	131	54791604	8	5.04629	3.91764	1.81264	yes	ENSGALT00000069512	NT5DC3	43182
peak_475	chr1	54858013	54858118	106	54858025	9	4.77722	3.61227	1.81264	no	ENSGALT00000107566	STAB2	9638
peak_476	chr1	54861805	54861943	139	54861838	9	5.93888	4.35293	2.38484	no	ENSGALT00000107566	STAB2	13430
peak_477	chr1	54879814	54879947	134	54879923	8	5.04629	3.91764	1.81264	yes	ENSGALT00000107566	STAB2	31439
peak_478	chr1	55038219	55038357	139	55038283	9	5.61805	4.14742	2.28255	no	ENSGALT00000069263	ASCL1	29877
peak_479	chr1	55071654	55072095	442	55071760	31	5.63083	2.39192	2.29392	no	ENSGALT00000069263	ASCL1	3420
peak_480	chr1	55197228	55197346	119	55197316	10	5.57762	3.9735	2.27743	no	ENSGALT00000093911	ENSGALG00000019300	74069
peak_481	chr1	55349390	55349553	164	55349516	7	4.19816	3.48234	1.382	no	ENSGALT00000020819	PMCH	22627
peak_482	chr1	55653879	55653992	114	55653941	9	5.93888	4.35293	2.38484	no	ENSGALT00000079307	MYBPC1	15113
peak_483	chr1	55660115	55660260	146	55660200	8	5.04629	3.91764	1.81264	no	ENSGALT00000079307	MYBPC1	8845
peak_484	chr1	55772894	55773052	159	55773022	9	4.1227	3.20307	1.382	yes	ENSGALT00000095476	PARP12	37873
peak_485	chr1	55868152	55868295	144	55868183	8	5.04629	3.91764	1.81264	no	ENSGALT00000097618	TBXAS1	76869
peak_486	chr1	55881999	55882117	119	55882063	9	5.93888	4.35293	2.38484	no	ENSGALT00000097618	TBXAS1	63047
peak_487	chr1	56000939	56001048	110	56000971	8	5.04629	3.91764	1.81264	no	ENSGALT00000096050	TBXAS1	10757
peak_488	chr1	56016688	56016814	127	56016740	7	3.9418	3.31308	1.382	no	ENSGALT00000020873	HIPK2	4735
peak_489	chr1	56133999	56134169	171	56134081	10	6.87189	4.78822	3.07052	no	ENSGALT00000020879	KIAA1549	38295
peak_490	chr1	56315251	56315362	112	56315311	7	4.14199	3.44529	1.382	no	ENSGALT00000062458	ATP6V0A4	13822
peak_491	chr1	56642187	56642349	163	56642254	8	5.04629	3.91764	1.81264	yes	ENSGALT00000075591	ENSGALG00000034511	8471
peak_492	chr1	56721669	56721791	123	56721748	8	5.04629	3.91764	1.81264	yes	ENSGALT00000060010	KDM7A	9768
peak_493	chr1	56764018	56764142	125	56764051	7	3.87299	3.26761	1.382	no	ENSGALT00000020957	SLC37A3	6950
peak_494	chr1	56801074	56801180	107	56801156	11	7.84196	5.22351	3.88049	yes	ENSGALT00000020962	MKRN1	597
peak_495	chr1	56808803	56808983	181	56808951	7	4.19816	3.48234	1.382	yes	ENSGALT00000067177	ENSGALG00000037671	3268
peak_496	chr1	56825999	56826128	130	56826102	11	7.84196	5.22351	3.88049	yes	ENSGALT00000067177	ENSGALG00000037671	20464
peak_497	chr1	57084699	57084808	110	57084729	7	4.19816	3.48234	1.382	no	ENSGALT00000043379	TMEM178B	49422
peak_498	chr1	57472763	57472899	137	57472885	11	7.84196	5.22351	3.88049	yes	ENSGALT00000021020	DGKI	37431
peak_499	chr1	58384575	58384695	121	58384627	10	6.87189	4.78822	3.07052	no	ENSGALT00000021051	SLC13A4	14639
peak_500	chr1	58527393	58527517	125	58527492	9	5.93888	4.35293	2.38484	no	ENSGALT00000107601	SYT10	113716
peak_501	chr1	59157527	59157941	415	59157849	18	12.4499	6.48237	8.1149	yes	ENSGALT00000101660	FGD4	85438
peak_502	chr1	59251675	59251862	188	59251729	11	7.84196	5.22351	3.88049	yes	ENSGALT00000103153	ENSGALG00000051944	2882
peak_503	chr1	59285921	59286051	131	59285979	11	5.60467	3.84368	2.27743	no	ENSGALT00000102886	BICD1	17394
peak_504	chr1	59389284	59389398	115	59389350	10	6.29921	4.42584	2.71654	no	ENSGALT00000021103	AMN1	3351
peak_505	chr1	59571597	59571777	181	59571663	10	6.87189	4.78822	3.07052	no	ENSGALT00000093564	CAPRIN2	7588
peak_506	chr1	59676767	59676886	120	59676788	8	4.01683	3.25105	1.382	no	ENSGALT00000021134	TMTC1	22948
peak_507	chr1	60009669	60009812	144	60009745	8	5.04629	3.91764	1.81264	no	ENSGALT00000021171	IQSEC3	11623
peak_508	chr1	60247109	60247268	160	60247242	10	6.87189	4.78822	3.07052	no	ENSGALT00000021199	SLC6A13;KDM5A	27422
peak_509	chr1	60277613	60277764	152	60277738	11	5.60467	3.84368	2.27743	yes	ENSGALT00000021201	CCDC77	20
peak_510	chr1	60391392	60391525	134	60391483	7	3.9418	3.31308	1.382	no	ENSGALT00000079789	NINJ2	12592
peak_511	chr1	60444839	60444973	135	60444952	8	5.04629	3.91764	1.81264	no	ENSGALT00000105411	WNK1	12760
peak_512	chr1	60572698	60572804	107	60572783	8	5.04629	3.91764	1.81264	no	ENSGALT00000100596	ERC1	16340
peak_513	chr1	60767967	60768115	149	60767969	8	5.04629	3.91764	1.81264	no	ENSGALT00000021228	WNT5B;ADIPOR2	84566
peak_514	chr1	60802546	60802658	113	60802587	8	5.04629	3.91764	1.81264	no	ENSGALT00000021228	WNT5B;ADIPOR2	50023
peak_515	chr1	60841373	60841493	121	60841440	8	4.42744	3.51607	1.5882	no	ENSGALT00000021228	WNT5B;ADIPOR2	11188
peak_516	chr1	60951362	60951488	127	60951402	9	5.93888	4.35293	2.38484	yes	ENSGALT00000103017	WNT5B;ADIPOR2	22903
peak_517	chr1	61194825	61194944	120	61194940	8	4.94413	3.85131	1.81264	no	ENSGALT00000091274	CACNA1C	21616
peak_518	chr1	61254295	61254405	111	61254341	10	6.87189	4.78822	3.07052	no	ENSGALT00000091274	CACNA1C	81086
peak_519	chr1	61273304	61273445	142	61273313	8	4.01683	3.25105	1.382	no	ENSGALT00000091274	CACNA1C	100095
peak_520	chr1	61350876	61351102	227	61351040	10	6.87189	4.78822	3.07052	no	ENSGALT00000091274	CACNA1C	177667
peak_521	chr1	61362606	61362739	134	61362658	11	7.84196	5.22351	3.88049	no	ENSGALT00000091274	CACNA1C	189397
peak_522	chr1	61436022	61436251	230	61436189	9	5.60856	4.14135	2.27743	no	ENSGALT00000095392	IL17RA	171325
peak_523	chr1	61665573	61665711	139	61665601	9	5.93888	4.35293	2.38484	no	ENSGALT00000106653	ADA2;HDHD5	3431
peak_524	chr1	61676878	61677004	127	61676900	11	7.84196	5.22351	3.88049	no	ENSGALT00000096704	ADA2;HDHD5	4556
peak_525	chr1	61745361	61745522	162	61745390	9	5.93888	4.35293	2.38484	no	ENSGALT00000021282	BCL2L13	53173
peak_526	chr1	61786288	61786456	169	61786369	9	5.93888	4.35293	2.38484	no	ENSGALT00000021282	BCL2L13	12239
peak_527	chr1	61810072	61810178	107	61810171	13	4.24278	2.86278	1.42283	yes	ENSGALT00000021281	ATP6V1E1	10848
peak_528	chr1	61849265	61849379	115	61849295	10	6.50442	4.55548	2.87066	no	ENSGALT00000058033	BID	1313
peak_529	chr1	61941453	61941617	165	61941573	8	4.75301	3.72721	1.81264	no	ENSGALT00000053203	MICAL3	25480
peak_530	chr1	61980705	61981080	376	61980747	10	6.87189	4.78822	3.07052	no	ENSGALT00000101154	MICAL3	13496
peak_531	chr1	62114113	62114384	272	62114320	10	6.87189	4.78822	3.07052	yes	ENSGALT00000021332	AKR1B1L;AKR1B10L1	359
peak_532	chr1	62281053	62281197	145	62281066	8	4.94413	3.85131	1.81264	no	ENSGALT00000085898	CALD1	78495
peak_533	chr1	62305054	62305245	192	62305137	12	8.84621	5.65881	4.7638	no	ENSGALT00000085898	CALD1	54447
peak_534	chr1	62460172	62460305	134	62460198	10	6.87189	4.78822	3.07052	no	ENSGALT00000021346	AKR1B10L2	6283
peak_535	chr1	62614110	62614252	143	62614125	10	6.87189	4.78822	3.07052	no	ENSGALT00000044139	RERG	120985
peak_536	chr1	62645361	62645506	146	62645387	9	5.93888	4.35293	2.38484	no	ENSGALT00000044139	RERG	89731
peak_537	chr1	62759541	62759671	131	62759579	7	4.17561	3.46747	1.382	no	ENSGALT00000037455	PTPRO	22241
peak_538	chr1	62793409	62793517	109	62793426	9	5.93888	4.35293	2.38484	no	ENSGALT00000037455	PTPRO	11497
peak_539	chr1	63101705	63101835	131	63101833	8	5.04629	3.91764	1.81264	no	ENSGALT00000021374	STRAP	3198
peak_540	chr1	63465437	63465549	113	63465477	7	3.9418	3.31308	1.382	no	ENSGALT00000106033	LMO3	52438
peak_541	chr1	63480024	63480263	240	63480030	9	5.42425	4.02349	2.15327	no	ENSGALT00000106033	LMO3	67025
peak_542	chr1	63536419	63536561	143	63536434	9	4.1227	3.20307	1.382	no	ENSGALT00000106033	LMO3	123420
peak_543	chr1	63540165	63540284	120	63540255	11	6.98633	4.68809	3.17539	no	ENSGALT00000106033	LMO3	127166
peak_544	chr1	63574554	63574676	123	63574586	8	4.75301	3.72721	1.81264	no	ENSGALT00000106033	LMO3	161555
peak_545	chr1	63605592	63605755	164	63605691	9	5.93888	4.35293	2.38484	no	ENSGALT00000042385	RF00001	149156
peak_546	chr1	64065208	64065344	137	64065330	8	5.04629	3.91764	1.81264	no	ENSGALT00000021411	PIK3C2G	83552
peak_547	chr1	64152966	64153091	126	64152972	8	4.75301	3.72721	1.81264	no	ENSGALT00000021418	PLCZ1	71811
peak_548	chr1	64226556	64226726	171	64226575	10	6.87189	4.78822	3.07052	no	ENSGALT00000021428	CAPZA3	1579
peak_549	chr1	64454178	64454299	122	64454181	8	5.04629	3.91764	1.81264	no	ENSGALT00000096398	PLEKHA5	5141
peak_550	chr1	64554054	64554173	120	64554100	10	6.87189	4.78822	3.07052	no	ENSGALT00000070952	AEBP2	17812
peak_551	chr1	64806155	64806288	134	64806221	10	6.50442	4.55548	2.87066	no	ENSGALT00000037438	PDE3A	76596
peak_552	chr1	65019773	65019922	150	65019895	10	6.87189	4.78822	3.07052	no	ENSGALT00000021476	SLCO1C1	117087
peak_553	chr1	65189435	65189569	135	65189508	11	7.84196	5.22351	3.88049	no	ENSGALT00000096633	SLCO1B3	20445
peak_554	chr1	65201322	65201488	167	65201322	8	5.04629	3.91764	1.81264	no	ENSGALT00000021504	ENSGALG00000019276	13454
peak_555	chr1	65259646	65259764	119	65259650	8	4.53994	3.58896	1.69245	no	ENSGALT00000021509	IAPP	5246
peak_556	chr1	65832648	65832802	155	65832714	10	6.87189	4.78822	3.07052	no	ENSGALT00000105978	SOX5	973
peak_557	chr1	65837018	65837139	122	65837136	8	4.75301	3.72721	1.81264	no	ENSGALT00000097887	gga-mir-6608-1	1405
peak_558	chr1	65927028	65927140	113	65927133	9	5.60856	4.14135	2.27743	no	ENSGALT00000080713	SOX5	42079
peak_559	chr1	66357413	66357534	122	66357463	11	7.84196	5.22351	3.88049	no	ENSGALT00000100104	ENSGALG00000051324	3720
peak_560	chr1	66495847	66495973	127	66495887	10	6.50442	4.55548	2.87066	no	ENSGALT00000104411	C2CD5	7401
peak_561	chr1	66783077	66783245	169	66783138	12	8.55264	5.47599	4.52315	yes	ENSGALT00000021594	C3AR1	10186
peak_562	chr1	66938784	66938908	125	66938858	7	4.15875	3.45634	1.382	no	ENSGALT00000092742	ENSGALG00000053183	13038
peak_563	chr1	67012423	67012610	188	67012482	8	4.75259	3.72694	1.81264	no	ENSGALT00000052417	LDHB	18397
peak_564	chr1	67260766	67260885	120	67260793	10	5.57762	3.9735	2.27743	no	ENSGALT00000063299	KRAS	51643
peak_565	chr1	67318131	67318237	107	67318181	8	4.75301	3.72721	1.81264	no	ENSGALT00000063299	KRAS	109008
peak_566	chr1	67378195	67378324	130	67378245	7	4.19816	3.48234	1.382	no	ENSGALT00000094847	RASSF8	155515
peak_567	chr1	67381298	67381460	163	67381329	9	5.60856	4.14135	2.27743	no	ENSGALT00000094847	RASSF8	152379
peak_568	chr1	67643578	67643690	113	67643663	7	4.19816	3.48234	1.382	no	ENSGALT00000022738	SSPN	31464
peak_569	chr1	67776618	67776725	108	67776720	10	4.24743	3.16485	1.42515	no	ENSGALT00000107856	ENSGALG00000048502	113343
peak_570	chr1	67900642	67900764	123	67900662	10	6.50442	4.55548	2.87066	no	ENSGALT00000107856	ENSGALG00000048502	10574
peak_571	chr1	68020551	68020666	116	68020590	10	6.29921	4.42584	2.71654	no	ENSGALT00000044701	MED21	3914
peak_572	chr1	68161310	68161439	130	68161341	11	7.84196	5.22351	3.88049	no	ENSGALT00000100160	ARNTL2	22440
peak_573	chr1	68210038	68210160	123	68210066	7	4.02772	3.36984	1.382	yes	ENSGALT00000091325	PPFIBP1	18640
peak_574	chr1	68256878	68257100	223	68256967	11	7.84196	5.22351	3.88049	yes	ENSGALT00000022837	PPFIBP1	6610
peak_575	chr1	68267954	68268068	115	68268021	8	5.04629	3.91764	1.81264	no	ENSGALT00000022837	PPFIBP1	17686
peak_576	chr1	69007641	69007858	218	69007680	10	6.51499	4.56217	2.87739	yes	ENSGALT00000092764	PNPLA3	36442
peak_577	chr1	69070091	69070288	198	69070192	7	3.9418	3.31308	1.382	no	ENSGALT00000073442	PNPLA3	3230
peak_578	chr1	69318783	69318947	165	69318799	10	6.87189	4.78822	3.07052	no	ENSGALT00000053427	SHISAL1	35738
peak_579	chr1	69530539	69530649	111	69530553	9	5.60856	4.14135	2.27743	no	ENSGALT00000095147	ENSGALG00000052311	147187
peak_580	chr1	69625008	69625140	133	69625105	7	4.19816	3.48234	1.382	no	ENSGALT00000045353	PRR5	76096
peak_581	chr1	69977496	69977695	200	69977558	8	4.75301	3.72721	1.81264	no	ENSGALT00000052574	PHF21B	6014
peak_582	chr1	70094232	70094345	114	70094257	9	5.0682	3.79658	1.82932	no	ENSGALT00000022998	NUP50	108606
peak_583	chr1	70126285	70126442	158	70126344	9	5.93888	4.35293	2.38484	no	ENSGALT00000022998	NUP50	76509
peak_584	chr1	70153360	70153465	106	70153383	7	4.19816	3.48234	1.382	no	ENSGALT00000022998	NUP50	49486
peak_585	chr1	70352013	70352176	164	70352087	10	4.24743	3.16485	1.42515	no	ENSGALT00000023004	UPK3A	20983
peak_586	chr1	70362018	70362164	147	70362071	10	6.74399	4.70716	3.07052	no	ENSGALT00000023004	UPK3A	30988
peak_587	chr1	70473898	70474018	121	70473962	9	5.93888	4.35293	2.38484	no	ENSGALT00000023014	FBLN1	21030
peak_588	chr1	70497691	70497823	133	70497731	7	4.19816	3.48234	1.382	no	ENSGALT00000023014	FBLN1	44823
peak_589	chr1	70690074	70690288	215	70690270	9	5.42425	4.02349	2.15327	no	ENSGALT00000048126	ATXN10	122357
peak_590	chr1	70933666	70933771	106	70933765	8	4.27416	3.41693	1.44767	no	ENSGALT00000050637	WNT7B	89948
peak_591	chr1	71018764	71018917	154	71018911	9	5.60856	4.14135	2.27743	no	ENSGALT00000050637	WNT7B	175046
peak_592	chr1	71031233	71031347	115	71031279	9	5.93888	4.35293	2.38484	no	ENSGALT00000028947	gga-let-7a-3	167481
peak_593	chr1	71262910	71263051	142	71262927	7	4.19816	3.48234	1.382	no	ENSGALT00000101861	PPARA	22371
peak_594	chr1	71441602	71441803	202	71441688	7	3.9418	3.31308	1.382	no	ENSGALT00000037297	ETV6	7562
peak_595	chr1	71838522	71838635	114	71838559	9	5.93888	4.35293	2.38484	no	ENSGALT00000068215	BORCS5	31490
peak_596	chr1	72095439	72095602	164	72095466	10	6.87189	4.78822	3.07052	no	ENSGALT00000037288	CDKN1B	6461
peak_597	chr1	72342514	72342680	167	72342569	10	6.87189	4.78822	3.07052	no	ENSGALT00000037288	CDKN1B	240451
peak_598	chr1	72676379	72676514	136	72676414	10	6.87189	4.78822	3.07052	no	ENSGALT00000027951	KLHL42	4505
peak_599	chr1	72731447	72731574	128	72731479	9	5.90987	4.33434	2.38484	no	ENSGALT00000079807	PTHLH	30443
peak_600	chr1	72871301	72871665	365	72871519	10	6.50442	4.55548	2.87066	no	ENSGALT00000094503	CCDC91	3625
peak_601	chr1	72877587	72877702	116	72877595	8	5.04629	3.91764	1.81264	no	ENSGALT00000094503	CCDC91	9911
peak_602	chr1	72897619	72897732	114	72897684	7	4.19816	3.48234	1.382	no	ENSGALT00000050393	CCDC91	8721
peak_603	chr1	72917484	72917599	116	72917501	9	5.93888	4.35293	2.38484	no	ENSGALT00000094854	ENSGALG00000051865	14742
peak_604	chr1	72987377	72987497	121	72987396	8	5.04629	3.91764	1.81264	no	ENSGALT00000094854	ENSGALG00000051865	55036
peak_605	chr1	73024426	73024766	341	73024604	11	7.84196	5.22351	3.88049	no	ENSGALT00000094854	ENSGALG00000051865	92085
peak_606	chr1	73332729	73332872	144	73332760	7	4.19816	3.48234	1.382	no	ENSGALT00000027945	ENSGALG00000017290	25217
peak_607	chr1	73531097	73531234	138	73531175	11	7.84196	5.22351	3.88049	no	ENSGALT00000083605	CCND2;ENSGALG00000026776	15801
peak_608	chr1	73531668	73531782	115	73531723	7	4.19816	3.48234	1.382	no	ENSGALT00000083605	CCND2;ENSGALG00000026776	16372
peak_609	chr1	73820659	73820763	105	73820700	9	5.60856	4.14135	2.27743	no	ENSGALT00000106252	ENSGALG00000049435	2757
peak_610	chr1	73870629	73870755	127	73870722	12	8.84621	5.65881	4.7638	no	ENSGALT00000107530	ENSGALG00000051678	8063
peak_611	chr1	73987225	73987361	137	73987226	8	4.75301	3.72721	1.81264	no	ENSGALT00000106833	KCNA5	18125
peak_612	chr1	74139703	74139807	105	74139732	8	5.04629	3.91764	1.81264	no	ENSGALT00000093455	ENSGALG00000049772	17660
peak_613	chr1	74588795	74588981	187	74588921	9	4.77722	3.61227	1.81264	no	ENSGALT00000103997	ENSGALG00000048984	64110
peak_614	chr1	74773042	74773154	113	74773118	8	5.04629	3.91764	1.81264	no	ENSGALT00000083410	ENSGALG00000043916	9057
peak_615	chr1	74866759	74866886	128	74866862	8	4.75301	3.72721	1.81264	no	ENSGALT00000021680	PRMT8	6955
peak_616	chr1	74958977	74959091	115	74958993	8	5.04629	3.91764	1.81264	no	ENSGALT00000090924	ENSGALG00000054994	33808
peak_617	chr1	75010682	75010800	119	75010701	8	4.72623	3.70983	1.81264	no	ENSGALT00000090515	ENSGALG00000047524	1820
peak_618	chr1	75106586	75106733	148	75106610	7	4.10881	3.42339	1.382	no	ENSGALT00000059617	TSPAN9	17621
peak_619	chr1	75184197	75184375	179	75184333	11	7.62386	5.08659	3.74329	yes	ENSGALT00000023174	TSPAN9	14657
peak_620	chr1	75331622	75331772	151	75331711	8	5.04629	3.91764	1.81264	yes	ENSGALT00000021891	TULP3;RHNO1	73
peak_621	chr1	75533422	75533588	167	75533539	18	15.4717	8.27056	10.993	yes	ENSGALT00000037225	SLC2A14	14866
peak_622	chr1	75554236	75554373	138	75554309	9	5.87736	4.31351	2.38484	no	ENSGALT00000037225	SLC2A14	5782
peak_623	chr1	75742022	75742170	149	75742107	8	4.75301	3.72721	1.81264	no	ENSGALT00000102870	ENSGALG00000036447;ENSGALG00000050720;ENSGALG00000051209;RIMKLB	13766
peak_624	chr1	75767027	75767149	123	75767095	9	5.93888	4.35293	2.38484	no	ENSGALT00000069178	ENSGALG00000036447;ENSGALG00000050720;ENSGALG00000051209;RIMKLB	6653
peak_625	chr1	76001546	76001704	159	76001575	14	6.9461	4.16729	3.13888	no	ENSGALT00000093330	ENSGALG00000047135	4153
peak_626	chr1	76034875	76034994	120	76034915	54	3.80161	1.65744	1.33885	no	ENSGALT00000100417	ENSGALG00000048910	28296
peak_627	chr1	76036476	76036758	283	76036631	118	12.1346	2.04137	7.81478	no	ENSGALT00000100417	ENSGALG00000048910	29897
peak_628	chr1	77119291	77119460	170	77119320	63	3.85604	1.60387	1.382	no	ENSGALT00000072107	ENSGALG00000041564	162009
peak_629	chr1	77120228	77120499	272	77120473	50	8.70083	2.49367	4.66153	no	ENSGALT00000072107	ENSGALG00000041564	160970
peak_630	chr1	77302830	77302957	128	77302914	7	4.19816	3.48234	1.382	no	ENSGALT00000037176	CD86	5024
peak_631	chr1	77530817	77530965	149	77530820	9	5.93888	4.35293	2.38484	no	ENSGALT00000094341	FBXO40	613
peak_632	chr1	77565096	77565228	133	77565191	9	5.93888	4.35293	2.38484	no	ENSGALT00000068287	gga-mir-6553	2168
peak_633	chr1	77597779	77597885	107	77597857	8	5.04629	3.91764	1.81264	yes	ENSGALT00000042566	RF01296;NCAPD2	9626
peak_634	chr1	77623324	77623491	168	77623431	9	5.93888	4.35293	2.38484	no	ENSGALT00000086032	GAPDH	3628
peak_635	chr1	77688878	77688990	113	77688980	12	5.05482	3.39484	1.81952	yes	ENSGALT00000023341	LPAR5	12985
peak_636	chr1	77807099	77807219	121	77807178	9	5.60856	4.14135	2.27743	no	ENSGALT00000023359	PIANP	1194
peak_637	chr1	77820628	77820806	179	77820671	8	5.04629	3.91764	1.81264	no	ENSGALT00000023360	COPS7A	3277
peak_638	chr1	77901504	77901709	206	77901631	11	7.2111	4.82819	3.38335	yes	ENSGALT00000023392	P3H3	1187
peak_639	chr1	77940696	77940908	213	77940864	16	12.5689	7.04029	8.22721	yes	ENSGALT00000071768	TPI1	0
peak_640	chr1	77961262	77961380	119	77961292	8	4.75301	3.72721	1.81264	yes	ENSGALT00000023444	ENO2	7663
peak_641	chr1	78002408	78002609	202	78002585	7	4.19816	3.48234	1.382	no	ENSGALT00000023485	PTPN6	2499
peak_642	chr1	78570786	78570919	134	78570828	9	5.93888	4.35293	2.38484	no	ENSGALT00000023764	ENSGALG00000014736	17876
peak_643	chr1	78616556	78616689	134	78616609	11	5.60467	3.84368	2.27743	no	ENSGALT00000023779	ENSGALG00000014746	11925
peak_644	chr1	78676576	78676706	131	78676654	11	7.84196	5.22351	3.88049	no	ENSGALT00000099782	ENSGALG00000051473	4072
peak_645	chr1	78948839	78948970	132	78948841	10	4.24743	3.16485	1.42515	no	ENSGALT00000089470	ENSGALG00000014754	1142
peak_646	chr1	78954881	78955099	219	78955036	13	5.70394	3.6275	2.36177	no	ENSGALT00000089470	ENSGALG00000014754	4769
peak_647	chr1	79308806	79308918	113	79308811	10	6.51499	4.56217	2.87739	yes	ENSGALT00000095550	HSD3B1	13207
peak_648	chr1	79600454	79600581	128	79600524	7	4.19816	3.48234	1.382	no	ENSGALT00000023844	TBX15	103789
peak_649	chr1	79955444	79955642	199	79955620	8	4.89738	3.82095	1.81264	no	ENSGALT00000023336	TENT5C	1607
peak_650	chr1	80182282	80182388	107	80182286	8	4.75301	3.72721	1.81264	no	ENSGALT00000090517	ENSGALG00000032036	1019
peak_651	chr1	80183382	80183589	208	80183479	11	5.60467	3.84368	2.27743	yes	ENSGALT00000048874	TNFRSF1A	141
peak_652	chr1	80183831	80184007	177	80183918	9	5.75038	4.23216	2.38484	yes	ENSGALT00000048874	TNFRSF1A	101
peak_653	chr1	80516188	80516302	115	80516225	8	4.85136	3.79107	1.81264	no	ENSGALT00000074438	GTF2E1	39820
peak_654	chr1	80521624	80521837	214	80521732	55	10.0956	2.60311	5.90977	no	ENSGALT00000074438	GTF2E1	34285
peak_655	chr1	80637406	80637623	218	80637565	8	5.04629	3.91764	1.81264	no	ENSGALT00000024146	FSTL1	12578
peak_656	chr1	80656474	80656728	255	80656504	9	5.93888	4.35293	2.38484	yes	ENSGALT00000024146	FSTL1	6273
peak_657	chr1	80812643	80812767	125	80812716	9	5.41486	4.01748	2.14939	yes	ENSGALT00000030475	GSK3B	37426
peak_658	chr1	80947951	80948073	123	80948065	9	5.93888	4.35293	2.38484	no	ENSGALT00000084664	POPDC2	3667
peak_659	chr1	80968976	80969109	134	80969038	10	6.50442	4.55548	2.87066	no	ENSGALT00000024185	PLA1A	3766
peak_660	chr1	81083976	81084098	123	81084081	9	5.93888	4.35293	2.38484	no	ENSGALT00000024199	MAB21L3	24239
peak_661	chr1	81142908	81143022	115	81142962	8	4.34975	3.46579	1.51846	no	ENSGALT00000104977	SLC22A15	8449
peak_662	chr1	81268384	81268558	175	81268483	10	6.87189	4.78822	3.07052	no	ENSGALT00000103232	CASQ2	35605
peak_663	chr1	81354244	81354349	106	81354268	11	7.84196	5.22351	3.88049	no	ENSGALT00000024296	ENSGALG00000015059	12240
peak_664	chr1	81375707	81375902	196	81375818	9	5.93888	4.35293	2.38484	no	ENSGALT00000024306	TMEM39A	7582
peak_665	chr1	81651908	81652025	118	81651917	8	4.01683	3.25105	1.382	no	ENSGALT00000092165	IGSF11	11075
peak_666	chr1	82154046	82154346	301	82154157	21	17.8864	8.85167	13.3207	yes	ENSGALT00000050651	LSAMP	112929
peak_667	chr1	82154459	82154645	187	82154521	23	21.62	10.447	16.9493	yes	ENSGALT00000050651	LSAMP	113342
peak_668	chr1	82155166	82155309	144	82155223	10	6.87189	4.78822	3.07052	no	ENSGALT00000050651	LSAMP	114049
peak_669	chr1	82408215	82408320	106	82408246	9	5.93888	4.35293	2.38484	no	ENSGALT00000045096	RF01884	119904
peak_670	chr1	82970128	82970275	148	82970138	9	5.61805	4.14742	2.28255	yes	ENSGALT00000096051	ENSGALG00000049074	80215
peak_671	chr1	83096251	83096533	283	83096485	42	11.4229	3.30142	7.15019	no	ENSGALT00000075458	GAP43	16083
peak_672	chr1	83199801	83199906	106	83199894	8	5.04629	3.91764	1.81264	no	ENSGALT00000075458	GAP43	119633
peak_673	chr1	83236922	83237043	122	83236946	7	3.98028	3.33851	1.382	no	ENSGALT00000075458	GAP43	156754
peak_674	chr1	83247727	83247865	139	83247811	8	5.04629	3.91764	1.81264	yes	ENSGALT00000075458	GAP43	167559
peak_675	chr1	83461432	83461627	196	83461534	13	9.87181	6.08767	5.70943	no	ENSGALT00000024346	ZBTB20	230539
peak_676	chr1	83624755	83624995	241	83624965	9	5.60856	4.14135	2.27743	no	ENSGALT00000024346	ZBTB20	67171
peak_677	chr1	83632511	83632628	118	83632628	11	4.3845	3.1337	1.5514	no	ENSGALT00000024346	ZBTB20	59538
peak_678	chr1	83637536	83638004	469	83637921	22	20.3519	10.0117	15.7119	yes	ENSGALT00000024346	ZBTB20	54162
peak_679	chr1	83763885	83764043	159	83763990	9	5.93888	4.35293	2.38484	no	ENSGALT00000088885	DRD3	18427
peak_680	chr1	83856451	83856578	128	83856523	8	4.75301	3.72721	1.81264	no	ENSGALT00000093058	GRAMD1C	8059
peak_681	chr1	83920961	83921097	137	83921047	11	7.56053	5.04686	3.68623	no	ENSGALT00000030452	ENSGALG00000019233	28227
peak_682	chr1	83975270	83975468	199	83975420	16	11.3993	6.33803	7.12794	no	ENSGALT00000030452	ENSGALG00000019233	82536
peak_683	chr1	84088625	84088810	186	84088767	14	7.21408	4.31571	3.38494	no	ENSGALT00000030452	ENSGALG00000019233	195891
peak_684	chr1	84193988	84194376	389	84194295	20	7.45142	3.65008	3.5849	no	ENSGALT00000071016	CLDND1	115528
peak_685	chr1	84201632	84201927	296	84201879	19	6.52698	3.36058	2.88885	no	ENSGALT00000071016	CLDND1	107977
peak_686	chr1	84208996	84209288	293	84209134	17	6.31048	3.46402	2.72723	no	ENSGALT00000071016	CLDND1	100616
peak_687	chr1	84268356	84268837	482	84268526	67	4.47142	1.65997	1.6306	no	ENSGALT00000071016	CLDND1	41067
peak_688	chr1	84402267	84402392	126	84402364	12	8.84621	5.65881	4.7638	no	ENSGALT00000092419	ENSGALG00000054317	12068
peak_689	chr1	84456891	84457014	124	84456979	14	7.21408	4.31571	3.38494	no	ENSGALT00000024449	BOC	13599
peak_690	chr1	84596011	84596139	129	84596057	10	4.84545	3.52337	1.81264	yes	ENSGALT00000084079	CD200R1	32590
peak_691	chr1	84775576	84775697	122	84775623	7	4.19258	3.47867	1.382	no	ENSGALT00000024560	SLC19A2	2985
peak_692	chr1	84900229	84900379	151	84900314	12	8.84621	5.65881	4.7638	no	ENSGALT00000036926	ATP1B1	13197
peak_693	chr1	85068236	85068358	123	85068298	7	4.19816	3.48234	1.382	yes	ENSGALT00000082899	DPT	33740
peak_694	chr1	85270688	85270814	127	85270699	9	5.93888	4.35293	2.38484	no	ENSGALT00000093256	ENSGALG00000047209;ENSGALG00000015249	7920
peak_695	chr1	85303314	85303432	119	85303351	10	6.87189	4.78822	3.07052	no	ENSGALT00000102846	ENSGALG00000050398	505
peak_696	chr1	85408330	85408503	174	85408428	8	4.01683	3.25105	1.382	no	ENSGALT00000024611	COL8A1	61849
peak_697	chr1	85634953	85635088	136	85635016	7	4.19816	3.48234	1.382	no	ENSGALT00000024624	DCBLD2	22385
peak_698	chr1	85637807	85637929	123	85637864	10	6.40553	4.49297	2.81088	no	ENSGALT00000024624	DCBLD2	19544
peak_699	chr1	85652967	85653127	161	85653091	9	5.60856	4.14135	2.27743	no	ENSGALT00000024624	DCBLD2	4346
peak_700	chr1	85717301	85717573	273	85717372	8	5.04629	3.91764	1.81264	no	ENSGALT00000024632	ENSGALG00000015263;CMSS1	1394
peak_701	chr1	85831121	85831234	114	85831167	10	6.51499	4.56217	2.87739	no	ENSGALT00000091775	ENSGALG00000015263;CMSS1	41376
peak_702	chr1	85913167	85913335	169	85913223	8	5.04629	3.91764	1.81264	no	ENSGALT00000024648	ENSGALG00000015271;ENSGALG00000053198	2594
peak_703	chr1	85977549	85977703	155	85977565	8	4.01683	3.25105	1.382	yes	ENSGALT00000070724	NIT2	709
peak_704	chr1	86036070	86036178	109	86036110	7	4.10881	3.42339	1.382	no	ENSGALT00000024682	TMEM45A	668
peak_705	chr1	86047994	86048106	113	86048035	9	5.61805	4.14742	2.28255	no	ENSGALT00000024682	TMEM45A	11148
peak_706	chr1	86162269	86162568	300	86162338	9	5.8345	4.28605	2.38484	no	ENSGALT00000093718	ENSGALG00000049529	14656
peak_707	chr1	86349914	86350137	224	86350052	8	5.04629	3.91764	1.81264	no	ENSGALT00000036908	IMPG2	32612
peak_708	chr1	86350391	86350505	115	86350399	9	4.1227	3.20307	1.382	no	ENSGALT00000036908	IMPG2	32244
peak_709	chr1	86379343	86379573	231	86379518	11	7.84196	5.22351	3.88049	no	ENSGALT00000036908	IMPG2	3176
peak_710	chr1	86398816	86398985	170	86398905	9	5.93888	4.35293	2.38484	no	ENSGALT00000036908	IMPG2	16067
peak_711	chr1	86423416	86423531	116	86423461	11	7.84196	5.22351	3.88049	no	ENSGALT00000085681	SENP7	877
peak_712	chr1	86495611	86495738	128	86495619	8	5.04629	3.91764	1.81264	yes	ENSGALT00000024762	NXPE3	38
peak_713	chr1	86701039	86701150	112	86701137	8	5.03992	3.9135	1.81264	no	ENSGALT00000095662	ZPLD1	7580
peak_714	chr1	86918564	86918794	231	86918692	8	4.94413	3.85131	1.81264	no	ENSGALT00000095662	ZPLD1	225105
peak_715	chr1	87270604	87270709	106	87270660	10	6.87189	4.78822	3.07052	no	ENSGALT00000102982	ENSGALG00000047888	205793
peak_716	chr1	87297851	87297959	109	87297876	8	4.86968	3.80297	1.81264	no	ENSGALT00000102982	ENSGALG00000047888	178543
peak_717	chr1	87361500	87361619	120	87361517	9	5.93888	4.35293	2.38484	no	ENSGALT00000102982	ENSGALG00000047888	114883
peak_718	chr1	87410979	87411515	537	87411436	194	117.75	9.2159	112.022	no	ENSGALT00000102982	ENSGALG00000047888	64987
peak_719	chr1	87777751	87777856	106	87777856	8	5.04629	3.91764	1.81264	no	ENSGALT00000105244	ALCAM	91825
peak_720	chr1	87992554	87992676	123	87992659	10	6.87189	4.78822	3.07052	no	ENSGALT00000024772	CBLB	111281
peak_721	chr1	88084971	88085355	385	88085013	51	8.87476	2.49935	4.78853	no	ENSGALT00000024772	CBLB	203698
peak_722	chr1	88118002	88118201	200	88118061	10	6.87189	4.78822	3.07052	no	ENSGALT00000095179	BBX	207270
peak_723	chr1	88205893	88205998	106	88205933	10	6.87189	4.78822	3.07052	no	ENSGALT00000095179	BBX	119473
peak_724	chr1	88219289	88219399	111	88219323	8	5.03992	3.9135	1.81264	no	ENSGALT00000095179	BBX	106072
peak_725	chr1	88231791	88231997	207	88231864	8	4.42744	3.51607	1.5882	no	ENSGALT00000095179	BBX	93474
peak_726	chr1	88273261	88273396	136	88273342	8	5.04629	3.91764	1.81264	no	ENSGALT00000095179	BBX	52075
peak_727	chr1	88332146	88332304	159	88332146	10	4.84545	3.52337	1.81264	no	ENSGALT00000095179	BBX	6675
peak_728	chr1	88432233	88432391	159	88432277	8	4.01683	3.25105	1.382	no	ENSGALT00000095987	ENSGALG00000054689	34441
peak_729	chr1	88468988	88469666	679	88469343	210	8.33281	1.51874	4.32754	no	ENSGALT00000095987	ENSGALG00000054689	2156
peak_730	chr1	88472539	88472778	240	88472556	122	6.94398	1.64183	3.13698	no	ENSGALT00000095987	ENSGALG00000054689	5707
peak_731	chr1	88477241	88477408	168	88477402	82	5.98459	1.74062	2.42831	no	ENSGALT00000095987	ENSGALG00000054689	10409
peak_732	chr1	88477873	88478624	752	88478459	123	18.0863	2.43772	13.5139	no	ENSGALT00000095987	ENSGALG00000054689	11041
peak_733	chr1	88712225	88712334	110	88712282	9	5.93171	4.34834	2.38484	no	ENSGALT00000089747	CD47	2537
peak_734	chr1	88745956	88746102	147	88745980	11	7.84196	5.22351	3.88049	no	ENSGALT00000094520	HHLA2	2521
peak_735	chr1	89277758	89277920	163	89277805	7	4.19816	3.48234	1.382	no	ENSGALT00000024797	NECTIN3	208956
peak_736	chr1	89392615	89392878	264	89392731	9	5.93888	4.35293	2.38484	no	ENSGALT00000024797	NECTIN3	93998
peak_737	chr1	89447585	89447696	112	89447639	11	5.60467	3.84368	2.27743	no	ENSGALT00000024797	NECTIN3	39180
peak_738	chr1	89671596	89671721	126	89671683	9	5.93888	4.35293	2.38484	yes	ENSGALT00000024806	PLCXD2	6501
peak_739	chr1	89937569	89937705	137	89937649	10	6.62775	4.63353	2.97895	no	ENSGALT00000089356	ENSGALG00000045596	6657
peak_740	chr1	89937836	89938018	183	89937904	12	7.91134	5.07877	3.94542	no	ENSGALT00000089356	ENSGALG00000045596	6344
peak_741	chr1	89967713	89967821	109	89967799	10	6.87189	4.78822	3.07052	yes	ENSGALT00000024837	CD200	5017
peak_742	chr1	89984992	89985123	132	89985045	8	5.03992	3.9135	1.81264	no	ENSGALT00000024837	CD200	12154
peak_743	chr1	90026891	90026997	107	90026959	9	5.51972	4.08452	2.24016	no	ENSGALT00000081476	CGGBP1	7771
peak_744	chr1	90079807	90079912	106	90079811	7	4.19816	3.48234	1.382	no	ENSGALT00000024843	C3orf38	6284
peak_745	chr1	90130386	90130578	193	90130443	8	4.75301	3.72721	1.81264	no	ENSGALT00000024843	C3orf38	56863
peak_746	chr1	90314941	90315050	110	90314944	7	4.19816	3.48234	1.382	no	ENSGALT00000024844	EPHA3	102962
peak_747	chr1	90549502	90549608	107	90549532	7	4.06794	3.3964	1.382	no	ENSGALT00000043866	RF02271	3478
peak_748	chr1	90738027	90738557	531	90738249	194	10.314	1.64181	6.11576	no	ENSGALT00000107986	MGAT1	3774
peak_749	chr1	90740064	90740969	906	90740759	303	17.5728	1.70946	13.0189	no	ENSGALT00000107986	MGAT1	1362
peak_750	chr1	90743315	90743769	455	90743338	206	8.24267	1.52093	4.24407	no	ENSGALT00000107986	MGAT1	984
peak_751	chr1	90744352	90744757	406	90744739	227	5.08508	1.34355	1.84514	no	ENSGALT00000107986	MGAT1	2021
peak_752	chr1	90745469	90745696	228	90745673	432	14.4407	1.48613	10.0055	no	ENSGALT00000107986	MGAT1	3138
peak_753	chr1	90748649	90748932	284	90748672	360	11.4923	1.46483	7.21483	no	ENSGALT00000107986	MGAT1	6318
peak_754	chr1	90752158	90752639	482	90752318	434	30.6516	1.83899	25.775	no	ENSGALT00000107986	MGAT1	9827
peak_755	chr1	90752978	90753653	676	90753322	715	23.6027	1.49428	18.8895	no	ENSGALT00000107986	MGAT1	10647
peak_756	chr1	90754082	90754544	463	90754083	243	4.26369	1.28997	1.44076	no	ENSGALT00000107986	MGAT1	11751
peak_757	chr1	90755501	90756018	518	90755806	397	36.1452	2.021	31.1672	no	ENSGALT00000107986	MGAT1	13170
peak_758	chr1	90758004	90758126	123	90758122	73	3.77215	1.54045	1.31584	no	ENSGALT00000107986	MGAT1	15673
peak_759	chr1	90760189	90760442	254	90760189	88	3.94006	1.49945	1.382	no	ENSGALT00000107986	MGAT1	17858
peak_760	chr1	90764397	90764996	600	90764553	265	5.99336	1.35315	2.43663	no	ENSGALT00000107986	MGAT1	22066
peak_761	chr1	90765348	90765606	259	90765391	316	6.80883	1.3482	3.07052	no	ENSGALT00000107986	MGAT1	23017
peak_762	chr1	90846723	90847141	419	90846915	300	10.7077	1.4962	6.48341	no	ENSGALT00000107986	MGAT1	104392
peak_763	chr1	90847452	90847813	362	90847759	143	8.48228	1.67675	4.45855	no	ENSGALT00000107986	MGAT1	105121
peak_764	chr1	90848549	90848908	360	90848577	68	5.58958	1.79273	2.27743	no	ENSGALT00000107986	MGAT1	106218
peak_765	chr1	90849037	90849593	557	90849388	158	11.5313	1.80677	7.25168	no	ENSGALT00000107986	MGAT1	106706
peak_766	chr1	90851197	90851489	293	90851478	62	6.14932	1.91897	2.57971	no	ENSGALT00000107986	MGAT1	108866
peak_767	chr1	90858062	90858417	356	90858067	98	4.69619	1.5395	1.81264	no	ENSGALT00000107986	MGAT1	115731
peak_768	chr1	90860392	90860721	330	90860540	188	6.70281	1.47287	3.04772	no	ENSGALT00000107986	MGAT1	118061
peak_769	chr1	90861337	90861652	316	90861362	66	7.08525	1.99777	3.2679	no	ENSGALT00000107986	MGAT1	119006
peak_770	chr1	90863391	90863514	124	90863504	42	3.90909	1.79253	1.382	no	ENSGALT00000107986	MGAT1	121060
peak_771	chr1	90864906	90865290	385	90865261	133	8.32666	1.70036	4.32154	no	ENSGALT00000107986	MGAT1	122575
peak_772	chr1	90866393	90866586	194	90866444	43	7.1521	2.38437	3.32954	no	ENSGALT00000107986	MGAT1	124062
peak_773	chr1	90873058	90873255	198	90873059	32	3.92511	1.95092	1.382	no	ENSGALT00000107986	MGAT1	130727
peak_774	chr1	90873836	90874029	194	90873986	47	5.45635	2.00097	2.18397	no	ENSGALT00000107986	MGAT1	131505
peak_775	chr1	90930625	90930771	147	90930633	15	5.1987	3.14659	1.9506	no	ENSGALT00000107986	MGAT1	188294
peak_776	chr1	91083877	91084030	154	91083978	7	4.19816	3.48234	1.382	no	ENSGALT00000024855	PROS1	46477
peak_777	chr1	91320867	91321239	373	91321224	9	5.93888	4.35293	2.38484	no	ENSGALT00000024864	NSUN3	137689
peak_778	chr1	91771333	91771457	125	91771400	9	5.42425	4.02349	2.15327	no	ENSGALT00000065080	ENSGALG00000040949	497564
peak_779	chr1	91838677	91838824	148	91838781	8	5.04629	3.91764	1.81264	no	ENSGALT00000065080	ENSGALG00000040949	430197
peak_780	chr1	91929548	91929660	113	91929600	10	6.87189	4.78822	3.07052	no	ENSGALT00000065080	ENSGALG00000040949	339361
peak_781	chr1	91958151	91958329	179	91958291	7	4.19816	3.48234	1.382	no	ENSGALT00000065080	ENSGALG00000040949	310692
peak_782	chr1	92459193	92459330	138	92459260	10	6.87189	4.78822	3.07052	no	ENSGALT00000047887	ENSGALG00000015418	53648
peak_783	chr1	92485419	92485527	109	92485491	7	4.19816	3.48234	1.382	no	ENSGALT00000047887	ENSGALG00000015418	27451
peak_784	chr1	92488098	92488216	119	92488140	8	5.04629	3.91764	1.81264	no	ENSGALT00000047887	ENSGALG00000015418	24762
peak_785	chr1	92636721	92636851	131	92636799	7	4.10881	3.42339	1.382	yes	ENSGALT00000081763	ARL6;ENSGALG00000024077	21
peak_786	chr1	92727077	92727216	140	92727150	8	5.04629	3.91764	1.81264	no	ENSGALT00000036866	ARL6;ENSGALG00000024077	20737
peak_787	chr1	92835699	92835833	135	92835802	9	5.60856	4.14135	2.27743	no	ENSGALT00000103913	ENSGALG00000053194;ENSGALG00000015435	20582
peak_788	chr1	93209703	93209835	133	93209802	8	5.04629	3.91764	1.81264	no	ENSGALT00000024917	DUSP27	9793
peak_789	chr1	93570673	93570779	107	93570697	13	7.82187	4.83777	3.88049	no	ENSGALT00000052654	IGSF3	25247
peak_790	chr1	93653063	93653218	156	93653185	7	4.19816	3.48234	1.382	no	ENSGALT00000030399	ADPRH	9076
peak_791	chr1	93768244	93768351	108	93768298	7	3.9418	3.31308	1.382	no	ENSGALT00000042751	gga-mir-6616	2609
peak_792	chr1	93892608	93892725	118	93892686	11	7.84196	5.22351	3.88049	yes	ENSGALT00000024977	GJA8	2636
peak_793	chr1	93899164	93899356	193	93899300	10	6.87189	4.78822	3.07052	yes	ENSGALT00000024984	GPR89B	789
peak_794	chr1	93981543	93981654	112	93981566	9	5.93888	4.35293	2.38484	no	ENSGALT00000024988	HTR1F	2238
peak_795	chr1	94078955	94079062	108	94079050	7	3.89559	3.28255	1.382	no	ENSGALT00000024988	HTR1F	95063
peak_796	chr1	94087024	94087177	154	94087076	9	5.60856	4.14135	2.27743	no	ENSGALT00000024988	HTR1F	103132
peak_797	chr1	94102283	94102412	130	94102323	9	5.93888	4.35293	2.38484	no	ENSGALT00000024988	HTR1F	118391
peak_798	chr1	94227254	94227394	141	94227356	7	4.19816	3.48234	1.382	no	ENSGALT00000080535	POU1F1	30541
peak_799	chr1	94268286	94268392	107	94268337	9	4.77722	3.61227	1.81264	no	ENSGALT00000036836	POU1F1	8155
peak_800	chr1	94308977	94309100	124	94309003	9	5.60856	4.14135	2.27743	no	ENSGALT00000059301	CHMP2B	21492
peak_801	chr1	94419174	94419323	150	94419205	9	5.60856	4.14135	2.27743	no	ENSGALT00000024991	VGLL3	62678
peak_802	chr1	94515161	94515381	221	94515207	12	7.35054	4.73528	3.5036	no	ENSGALT00000024991	VGLL3	158665
peak_803	chr1	94560820	94561056	237	94561005	10	6.29921	4.42584	2.71654	no	ENSGALT00000024991	VGLL3	204324
peak_804	chr1	94564137	94564268	132	94564185	13	9.88219	6.0941	5.70943	yes	ENSGALT00000024991	VGLL3	207641
peak_805	chr1	94635713	94635832	120	94635731	9	5.93888	4.35293	2.38484	no	ENSGALT00000024991	VGLL3	279217
peak_806	chr1	94639130	94639255	126	94639166	10	4.24743	3.16485	1.42515	no	ENSGALT00000024991	VGLL3	282634
peak_807	chr1	94975855	94975974	120	94975934	9	5.93888	4.35293	2.38484	no	ENSGALT00000098042	CADM2	760
peak_808	chr1	95035511	95035644	134	95035554	9	5.41486	4.01748	2.14939	no	ENSGALT00000098042	CADM2	60416
peak_809	chr1	95150873	95151046	174	95150874	8	5.04629	3.91764	1.81264	no	ENSGALT00000042090	gga-mir-1806	83331
peak_810	chr1	95237224	95237388	165	95237334	9	5.0682	3.79658	1.82932	no	ENSGALT00000042090	gga-mir-1806	2847
peak_811	chr1	95295014	95295169	156	95295106	9	5.82387	4.27924	2.38484	no	ENSGALT00000042090	gga-mir-1806	60637
peak_812	chr1	95391486	95391640	155	95391491	9	5.60856	4.14135	2.27743	no	ENSGALT00000042090	gga-mir-1806	157109
peak_813	chr1	95485520	95485671	152	95485567	10	6.87189	4.78822	3.07052	no	ENSGALT00000105052	ENSGALG00000050351	218649
peak_814	chr1	95584710	95584839	130	95584762	9	5.93888	4.35293	2.38484	no	ENSGALT00000105052	ENSGALG00000050351	119481
peak_815	chr1	95747319	95747507	189	95747423	9	5.93888	4.35293	2.38484	no	ENSGALT00000097339	ENSGALG00000049771	24354
peak_816	chr1	95957228	95957373	146	95957269	9	5.93888	4.35293	2.38484	no	ENSGALT00000090842	gga-mir-12213	122786
peak_817	chr1	96048253	96048361	109	96048318	8	4.62312	3.64291	1.76613	no	ENSGALT00000090842	gga-mir-12213	31798
peak_818	chr1	96220681	96220811	131	96220784	8	5.04629	3.91764	1.81264	no	ENSGALT00000090842	gga-mir-12213	140522
peak_819	chr1	96327093	96327307	215	96327142	14	7.21408	4.31571	3.38494	yes	ENSGALT00000048548	GBE1	173736
peak_820	chr1	96382808	96382949	142	96382918	10	6.87189	4.78822	3.07052	no	ENSGALT00000048548	GBE1	118094
peak_821	chr1	96493257	96493460	204	96493280	9	5.93888	4.35293	2.38484	no	ENSGALT00000048548	GBE1	7583
peak_822	chr1	96681278	96681422	145	96681333	9	5.60856	4.14135	2.27743	no	ENSGALT00000048548	GBE1	180235
peak_823	chr1	96872248	96872429	182	96872371	9	5.82387	4.27924	2.38484	no	ENSGALT00000044547	RF00017	151697
peak_824	chr1	97017797	97017903	107	97017853	9	5.93888	4.35293	2.38484	no	ENSGALT00000044547	RF00017	6223
peak_825	chr1	97119786	97119935	150	97119877	7	4.19816	3.48234	1.382	yes	ENSGALT00000042543	RF00026	78762
peak_826	chr1	97188234	97188353	120	97188265	10	6.87189	4.78822	3.07052	no	ENSGALT00000042543	RF00026	147210
peak_827	chr1	97236137	97236357	221	97236187	168	67.1111	5.37952	61.7315	no	ENSGALT00000042543	RF00026	195113
peak_828	chr1	97285939	97286108	170	97285964	11	7.43726	4.96962	3.57377	no	ENSGALT00000042543	RF00026	244915
peak_829	chr1	97377223	97377341	119	97377249	7	4.15036	3.45081	1.382	no	ENSGALT00000025009	ROBO1	192537
peak_830	chr1	97431953	97432058	106	97431988	7	4.19816	3.48234	1.382	no	ENSGALT00000025009	ROBO1	137820
peak_831	chr1	97511495	97511614	120	97511530	7	4.19816	3.48234	1.382	no	ENSGALT00000025009	ROBO1	58264
peak_832	chr1	97515740	97515872	133	97515796	11	7.84196	5.22351	3.88049	no	ENSGALT00000025009	ROBO1	54006
peak_833	chr1	97605639	97605748	110	97605695	8	5.04629	3.91764	1.81264	no	ENSGALT00000100959	ROBO1	22668
peak_834	chr1	97768034	97768164	131	97768076	7	4.19816	3.48234	1.382	no	ENSGALT00000104097	ROBO1	77580
peak_835	chr1	97841728	97841975	248	97841835	7	3.9418	3.31308	1.382	no	ENSGALT00000104097	ROBO1	151274
peak_836	chr1	97913042	97913156	115	97913050	8	4.75301	3.72721	1.81264	no	ENSGALT00000104097	ROBO1	222588
peak_837	chr1	98006779	98006883	105	98006812	9	5.93888	4.35293	2.38484	no	ENSGALT00000104097	ROBO1	316325
peak_838	chr1	98253714	98253835	122	98253784	10	6.63921	4.64079	2.98971	no	ENSGALT00000098683	ENSGALG00000048974	180320
peak_839	chr1	98265296	98265406	111	98265343	9	5.69886	4.19916	2.35698	yes	ENSGALT00000098683	ENSGALG00000048974	168749
peak_840	chr1	98309209	98309423	215	98309370	9	5.93888	4.35293	2.38484	no	ENSGALT00000098683	ENSGALG00000048974	124732
peak_841	chr1	98326147	98326350	204	98326188	8	5.04629	3.91764	1.81264	no	ENSGALT00000098683	ENSGALG00000048974	107805
peak_842	chr1	98330158	98330284	127	98330242	9	5.93888	4.35293	2.38484	no	ENSGALT00000098683	ENSGALG00000048974	103871
peak_843	chr1	98613033	98613262	230	98613103	11	7.09717	4.75711	3.27803	yes	ENSGALT00000043257	RF02271	10315
peak_844	chr1	99262256	99262361	106	99262290	7	4.19816	3.48234	1.382	no	ENSGALT00000025250	ENSGALG00000015662	145440
peak_845	chr1	99411027	99411213	187	99411143	56	10.2699	2.60674	6.07468	no	ENSGALT00000083517	RBM11	1013
peak_846	chr1	99604569	99604694	126	99604654	10	6.40553	4.49297	2.81088	no	ENSGALT00000044709	ENSGALG00000028720	58595
peak_847	chr1	99871644	99871807	164	99871774	9	5.82387	4.27924	2.38484	no	ENSGALT00000025294	NRIP1	106766
peak_848	chr1	100062828	100062988	161	100062956	7	4.19816	3.48234	1.382	no	ENSGALT00000025309	USP25	78838
peak_849	chr1	100426127	100426445	319	100426269	13	8.99953	5.54996	4.90434	yes	ENSGALT00000028951	gga-mir-125b-2	1653
peak_850	chr1	100487210	100487342	133	100487298	7	4.19816	3.48234	1.382	no	ENSGALT00000094985	ENSGALG00000050117	24611
peak_851	chr1	100610072	100610178	107	100610075	7	4.19816	3.48234	1.382	no	ENSGALT00000030382	ENSGALG00000015701	75308
peak_852	chr1	100788538	100788707	170	100788678	8	5.04629	3.91764	1.81264	no	ENSGALT00000043255	C1H21ORF91	21462
peak_853	chr1	100795581	100795714	134	100795585	9	4.77722	3.61227	1.81264	yes	ENSGALT00000043255	C1H21ORF91	28505
peak_854	chr1	100799509	100799731	223	100799605	22	17.4533	8.30823	12.9024	yes	ENSGALT00000043255	C1H21ORF91	32433
peak_855	chr1	100870696	100870823	128	100870733	9	4.1227	3.20307	1.382	no	ENSGALT00000025349	CHODL	41546
peak_856	chr1	101010381	101010519	139	101010426	9	5.93888	4.35293	2.38484	no	ENSGALT00000074579	TMPRSS15	9738
peak_857	chr1	101074524	101074744	221	101074676	11	7.84196	5.22351	3.88049	no	ENSGALT00000074579	TMPRSS15	73881
peak_858	chr1	101077015	101077309	295	101077118	7	4.19816	3.48234	1.382	no	ENSGALT00000074579	TMPRSS15	76372
peak_859	chr1	101090080	101090205	126	101090116	22	20.3519	10.0117	15.7119	no	ENSGALT00000074579	TMPRSS15	89437
peak_860	chr1	101113300	101113473	174	101113401	10	5.54512	3.9533	2.26338	yes	ENSGALT00000074579	TMPRSS15	112657
peak_861	chr1	101135859	101135970	112	101135934	9	5.93888	4.35293	2.38484	no	ENSGALT00000074579	TMPRSS15	135216
peak_862	chr1	101221196	101221302	107	101221208	8	4.50734	3.56783	1.66192	no	ENSGALT00000099943	ENSGALG00000052484	56286
peak_863	chr1	101288713	101288862	150	101288823	9	5.93888	4.35293	2.38484	no	ENSGALT00000099943	ENSGALG00000052484	11125
peak_864	chr1	101521411	101521517	107	101521465	8	5.04629	3.91764	1.81264	no	ENSGALT00000098153	ENSGALG00000053300	17020
peak_865	chr1	101567018	101567161	144	101567048	10	6.87189	4.78822	3.07052	yes	ENSGALT00000098153	ENSGALG00000053300	62627
peak_866	chr1	101973735	101973871	137	101973792	8	4.42744	3.51607	1.5882	no	ENSGALT00000101232	ENSGALG00000052645	85453
peak_867	chr1	102221399	102221595	197	102221469	7	4.19816	3.48234	1.382	no	ENSGALT00000099364	ENSGALG00000054620	132253
peak_868	chr1	102248500	102248671	172	102248571	14	10.9478	6.52939	6.70118	no	ENSGALT00000099364	ENSGALG00000054620	105177
peak_869	chr1	102477464	102477633	170	102477565	7	4.19816	3.48234	1.382	no	ENSGALT00000099364	ENSGALG00000054620	123616
peak_870	chr1	102670375	102670589	215	102670526	11	7.43726	4.96962	3.57377	no	ENSGALT00000099364	ENSGALG00000054620	316527
peak_871	chr1	102926352	102926580	229	102926358	58	4.97798	1.79713	1.81264	no	ENSGALT00000091087	ENSGALG00000046958	61274
peak_872	chr1	103055739	103055851	113	103055783	8	5.04629	3.91764	1.81264	no	ENSGALT00000089061	ENSGALG00000050918	42091
peak_873	chr1	103069971	103070093	123	103069995	7	4.19816	3.48234	1.382	no	ENSGALT00000089061	ENSGALG00000050918	27849
peak_874	chr1	103394875	103394987	113	103394908	8	5.04629	3.91764	1.81264	no	ENSGALT00000028603	RF00026	69981
peak_875	chr1	103469397	103469521	125	103469496	9	5.60856	4.14135	2.27743	no	ENSGALT00000028603	RF00026	4429
peak_876	chr1	103808919	103809023	105	103808939	14	5.31696	3.30638	2.05922	yes	ENSGALT00000087678	MRPL39	4454
peak_877	chr1	104357510	104357639	130	104357513	9	5.60856	4.14135	2.27743	no	ENSGALT00000078634	ADAMTS1	11545
peak_878	chr1	104677299	104677410	112	104677358	11	7.43726	4.96962	3.57377	no	ENSGALT00000096392	ens-2	25559
peak_879	chr1	104809700	104809806	107	104809752	9	5.4812	4.05988	2.20704	no	ENSGALT00000107386	ENSGALG00000051303	11302
peak_880	chr1	104852616	104852744	129	104852696	9	5.93888	4.35293	2.38484	no	ENSGALT00000107386	ENSGALG00000051303	31508
peak_881	chr1	104926331	104926549	219	104926394	20	8.42554	4.07045	4.4049	no	ENSGALT00000107386	ENSGALG00000051303	105223
peak_882	chr1	105376159	105376263	105	105376168	8	5.0302	3.90719	1.81264	no	ENSGALT00000097278	ENSGALG00000015822	1812
peak_883	chr1	105691992	105692173	182	105692051	8	5.04629	3.91764	1.81264	no	ENSGALT00000083217	ENSGALG00000044073	47571
peak_884	chr1	105875840	105875950	111	105875899	9	5.61805	4.14742	2.28255	yes	ENSGALT00000064200	TIAM1	9908
peak_885	chr1	105905843	105905964	122	105905956	8	5.04629	3.91764	1.81264	no	ENSGALT00000064200	TIAM1	19985
peak_886	chr1	105970975	105971132	158	105971090	8	4.75301	3.72721	1.81264	no	ENSGALT00000087816	SOD1	24206
peak_887	chr1	105997407	105997532	126	105997422	7	4.19816	3.48234	1.382	no	ENSGALT00000036785	SOD1	1761
peak_888	chr1	106028103	106028246	144	106028156	7	4.19816	3.48234	1.382	no	ENSGALT00000068388	SCAF4	7308
peak_889	chr1	106169916	106170081	166	106170044	9	5.93888	4.35293	2.38484	no	ENSGALT00000025604	MIS18A	53629
peak_890	chr1	106198188	106198308	121	106198255	11	7.83319	5.218	3.88049	no	ENSGALT00000025604	MIS18A	25402
peak_891	chr1	106481821	106481952	132	106481905	9	4.1227	3.20307	1.382	no	ENSGALT00000071817	C21orf62	36460
peak_892	chr1	106508935	106509044	110	106508945	9	5.93888	4.35293	2.38484	no	ENSGALT00000049196	OLIG2	13698
peak_893	chr1	106600050	106600177	128	106600087	10	6.87189	4.78822	3.07052	no	ENSGALT00000046620	IL10R2	6074
peak_894	chr1	106660943	106661064	122	106661026	9	4.77722	3.61227	1.81264	no	ENSGALT00000084124	TMEM50B	4850
peak_895	chr1	106795032	106795163	132	106795076	9	5.93888	4.35293	2.38484	no	ENSGALT00000066382	CRYZL1	7022
peak_896	chr1	106966649	106966854	206	106966710	8	5.04629	3.91764	1.81264	no	ENSGALT00000042992	MRPS6	23335
peak_897	chr1	106983682	106983878	197	106983800	12	8.84621	5.65881	4.7638	no	ENSGALT00000042992	MRPS6	6311
peak_898	chr1	107188772	107188911	140	107188891	8	5.04629	3.91764	1.81264	no	ENSGALT00000070091	ENSGALG00000034083	898
peak_899	chr1	107260431	107260627	197	107260465	7	4.19816	3.48234	1.382	no	ENSGALT00000025800	RCAN1	228
peak_900	chr1	107267579	107267686	108	107267586	9	4.45821	3.41177	1.6178	yes	ENSGALT00000025800	RCAN1	6724
peak_901	chr1	107518770	107518890	121	107518813	8	5.04629	3.91764	1.81264	no	ENSGALT00000025809	RUNX1	11964
peak_902	chr1	107608843	107609190	348	107609134	15	10.2961	5.90795	6.09956	no	ENSGALT00000090671	ENSGALG00000049981	93501
peak_903	chr1	107756148	107756332	185	107756187	8	5.04629	3.91764	1.81264	no	ENSGALT00000090671	ENSGALG00000049981	53457
peak_904	chr1	107918131	107918274	144	107918163	11	7.84196	5.22351	3.88049	no	ENSGALT00000084718	CBR1	5406
peak_905	chr1	108111399	108111569	171	108111405	22	4.28782	2.33699	1.461	no	ENSGALT00000025849	SIM2	31310
peak_906	chr1	108252258	108252394	137	108252377	23	5.96834	2.84798	2.41323	no	ENSGALT00000030355	HLCS	65700
peak_907	chr1	108277010	108277115	106	108277055	7	4.19816	3.48234	1.382	no	ENSGALT00000030355	HLCS	40979
peak_908	chr1	108776220	108776351	132	108776276	9	5.93888	4.35293	2.38484	no	ENSGALT00000092839	KCNJ6	61439
peak_909	chr1	108786662	108786775	114	108786740	7	4.19816	3.48234	1.382	no	ENSGALT00000103545	KCNJ15	59761
peak_910	chr1	108917833	108917952	120	108917900	11	7.84196	5.22351	3.88049	no	ENSGALT00000025868	KCNJ15	49043
peak_911	chr1	109120173	109120286	114	109120278	11	7.84196	5.22351	3.88049	no	ENSGALT00000025873	ETS2	11168
peak_912	chr1	109261304	109261409	106	109261365	10	6.87189	4.78822	3.07052	no	ENSGALT00000030348	PSMG1;BRWD1	8496
peak_913	chr1	109322322	109322525	204	109322356	10	6.87189	4.78822	3.07052	yes	ENSGALT00000082609	PSMG1;BRWD1	521
peak_914	chr1	109323269	109323848	580	109323491	11	7.84196	5.22351	3.88049	yes	ENSGALT00000025882	PSMG1;BRWD1	108
peak_915	chr1	109360286	109360395	110	109360391	11	4.3845	3.1337	1.5514	no	ENSGALT00000003011	ENSGALG00000016127	604
peak_916	chr1	109367034	109367369	336	109367323	182	85.2196	6.4819	79.6955	no	ENSGALT00000003011	ENSGALG00000016127	7352
peak_917	chr1	109415053	109415179	127	109415109	7	4.19816	3.48234	1.382	no	ENSGALT00000036727	IGSF5	11134
peak_918	chr1	109446328	109446475	148	109446404	7	4.19816	3.48234	1.382	no	ENSGALT00000036727	IGSF5	20015
peak_919	chr1	109713394	109713567	174	109713532	8	4.75301	3.72721	1.81264	no	ENSGALT00000102090	PCP4	207205
peak_920	chr1	109934784	109935092	309	109934815	10	6.65071	4.64807	3.00045	no	ENSGALT00000025993	DSCAM	94508
peak_921	chr1	109984098	109984212	115	109984168	10	6.50442	4.55548	2.87066	no	ENSGALT00000025993	DSCAM	45388
peak_922	chr1	110025707	110025843	137	110025803	9	5.93888	4.35293	2.38484	no	ENSGALT00000025993	DSCAM	3757
peak_923	chr1	110035614	110035829	216	110035696	8	5.04629	3.91764	1.81264	no	ENSGALT00000025993	DSCAM	6014
peak_924	chr1	110053400	110053526	127	110053418	9	5.93888	4.35293	2.38484	no	ENSGALT00000025993	DSCAM	23800
peak_925	chr1	110074637	110074783	147	110074655	7	4.19816	3.48234	1.382	no	ENSGALT00000025993	DSCAM	45037
peak_926	chr1	110180134	110180416	283	110180343	9	4.1227	3.20307	1.382	no	ENSGALT00000059855	BACE2	17277
peak_927	chr1	110194342	110194459	118	110194399	9	4.77722	3.61227	1.81264	no	ENSGALT00000059855	BACE2	31485
peak_928	chr1	110211338	110211530	193	110211429	9	5.93888	4.35293	2.38484	yes	ENSGALT00000025996	FAM3B	14757
peak_929	chr1	110232026	110232264	239	110232246	9	5.93888	4.35293	2.38484	no	ENSGALT00000025996	FAM3B	5739
peak_930	chr1	110484626	110484762	137	110484676	9	5.93888	4.35293	2.38484	no	ENSGALT00000026015	ZBTB21	4373
peak_931	chr1	110528986	110529200	215	110529125	10	5.22108	3.75295	1.97172	yes	ENSGALT00000036707	ENSGALG00000016157	12544
peak_932	chr1	110848378	110848522	145	110848421	9	5.93888	4.35293	2.38484	no	ENSGALT00000026084	PDE9A	24142
peak_933	chr1	111070425	111070601	177	111070557	72	31.1824	5.45656	26.2946	no	ENSGALT00000064401	CRYAA	1170
peak_934	chr1	111511089	111511193	105	111511146	9	5.93888	4.35293	2.38484	no	ENSGALT00000059575	AGPAT3	29745
peak_935	chr1	111696821	111696961	141	111696845	7	3.9418	3.31308	1.382	no	ENSGALT00000084042	ENSGALG00000045925	3311
peak_936	chr1	111791181	111791335	155	111791239	9	5.93888	4.35293	2.38484	no	ENSGALT00000078073	ICOSLG	80461
peak_937	chr1	111835512	111835668	157	111835618	11	7.84196	5.22351	3.88049	no	ENSGALT00000078073	ICOSLG	124792
peak_938	chr1	111845940	111846045	106	111846036	12	7.0457	4.55061	3.23052	no	ENSGALT00000045489	gga-mir-222a	120490
peak_939	chr1	111947240	111947432	193	111947372	10	5.57762	3.9735	2.27743	no	ENSGALT00000045489	gga-mir-222a	19103
peak_940	chr1	111949944	111950063	120	111949990	10	6.87189	4.78822	3.07052	no	ENSGALT00000045489	gga-mir-222a	16472
peak_941	chr1	112072097	112072208	112	112072119	10	6.87189	4.78822	3.07052	no	ENSGALT00000026137	DIPK2B	45574
peak_942	chr1	112314934	112315052	119	112315015	10	6.29921	4.42584	2.71654	no	ENSGALT00000099977	ENSGALG00000016217	18253
peak_943	chr1	112340854	112340977	124	112340947	7	4.19816	3.48234	1.382	no	ENSGALT00000043269	FUNDC1	6495
peak_944	chr1	112487686	112487807	122	112487720	7	4.19816	3.48234	1.382	no	ENSGALT00000078810	NDP	12532
peak_945	chr1	112756893	112757013	121	112756967	11	7.84196	5.22351	3.88049	no	ENSGALT00000079405	MAOA	95929
peak_946	chr1	112762003	112762107	105	112762065	8	5.03992	3.9135	1.81264	no	ENSGALT00000079405	MAOA	101039
peak_947	chr1	112811215	112811339	125	112811235	8	5.04629	3.91764	1.81264	no	ENSGALT00000079405	MAOA	150251
peak_948	chr1	112840722	112840866	145	112840795	10	6.87189	4.78822	3.07052	no	ENSGALT00000079405	MAOA	179758
peak_949	chr1	112906480	112906593	114	112906554	7	4.19816	3.48234	1.382	no	ENSGALT00000091460	CASK	186187
peak_950	chr1	113092557	113092781	225	113092632	16	11.7491	6.54649	7.4563	no	ENSGALT00000091460	CASK	0
peak_951	chr1	113104970	113105134	165	113104979	8	5.04629	3.91764	1.81264	yes	ENSGALT00000091460	CASK	12190
peak_952	chr1	113151324	113151529	206	113151412	9	5.60856	4.14135	2.27743	no	ENSGALT00000084514	GPR82	38029
peak_953	chr1	113241189	113241304	116	113241257	10	6.51499	4.56217	2.87739	yes	ENSGALT00000026167	GPR34	38613
peak_954	chr1	113322136	113322256	121	113322156	10	4.24743	3.16485	1.42515	no	ENSGALT00000030326	NYX	18793
peak_955	chr1	113375337	113375711	375	113375632	8	5.04629	3.91764	1.81264	no	ENSGALT00000026174	RPL8	4464
peak_956	chr1	113399377	113399660	284	113399470	10	6.87189	4.78822	3.07052	no	ENSGALT00000026174	RPL8	28504
peak_957	chr1	113416539	113416684	146	113416608	10	6.87189	4.78822	3.07052	no	ENSGALT00000026178	ENSGALG00000016236	40026
peak_958	chr1	113444821	113444929	109	113444844	7	3.9418	3.31308	1.382	no	ENSGALT00000026178	ENSGALG00000016236	11781
peak_959	chr1	113482401	113482694	294	113482531	7	3.9418	3.31308	1.382	no	ENSGALT00000093474	MED14	17917
peak_960	chr1	113609615	113609737	123	113609617	8	5.04629	3.91764	1.81264	no	ENSGALT00000036654	ATP6AP2	21720
peak_961	chr1	113672412	113672527	116	113672487	11	7.84196	5.22351	3.88049	no	ENSGALT00000082179	BCOR	981
peak_962	chr1	113709143	113709309	167	113709307	8	4.75301	3.72721	1.81264	no	ENSGALT00000082179	BCOR	37712
peak_963	chr1	113729196	113729303	108	113729238	8	5.04629	3.91764	1.81264	no	ENSGALT00000082179	BCOR	57765
peak_964	chr1	113758218	113758440	223	113758359	11	7.84196	5.22351	3.88049	yes	ENSGALT00000082179	BCOR	86787
peak_965	chr1	113904237	113904426	190	113904411	9	5.93888	4.35293	2.38484	no	ENSGALT00000045462	gga-mir-6672	28940
peak_966	chr1	113939465	113939576	112	113939549	8	4.94413	3.85131	1.81264	yes	ENSGALT00000045462	gga-mir-6672	6099
peak_967	chr1	114059582	114059692	111	114059613	39	7.56726	2.58058	3.69195	no	ENSGALT00000049715	MID1IP1	12033
peak_968	chr1	114106180	114106293	114	114106284	9	5.60856	4.14135	2.27743	yes	ENSGALT00000026207	ENSGALG00000016251	57336
peak_969	chr1	114156916	114157038	123	114156956	8	4.75301	3.72721	1.81264	no	ENSGALT00000026207	ENSGALG00000016251	6591
peak_970	chr1	114256005	114256133	129	114256073	10	6.87189	4.78822	3.07052	no	ENSGALT00000078170	RPGR	21992
peak_971	chr1	114274798	114274912	115	114274896	8	5.04629	3.91764	1.81264	no	ENSGALT00000065472	SRPX	27985
peak_972	chr1	114330158	114330343	186	114330199	7	3.8655	3.26266	1.382	no	ENSGALT00000096293	SRPX	1112
peak_973	chr1	114441000	114441125	126	114441073	9	5.51972	4.08452	2.24016	yes	ENSGALT00000026220	DYNLT3	85
peak_974	chr1	114545398	114545557	160	114545541	8	5.04629	3.91764	1.81264	no	ENSGALT00000036649	LANCL3	1331
peak_975	chr1	114569321	114569669	349	114569349	21	16.2674	7.9066	11.7608	yes	ENSGALT00000036649	LANCL3	22433
peak_976	chr1	114718009	114718148	140	114718012	26	4.06627	2.13084	1.382	no	ENSGALT00000098408	ENSGALG00000016268	32953
peak_977	chr1	115008663	115008898	236	115008757	9	5.93888	4.35293	2.38484	no	ENSGALT00000098408	ENSGALG00000016268	257562
peak_978	chr1	115250222	115250327	106	115250230	9	5.93888	4.35293	2.38484	yes	ENSGALT00000045548	TMEM47	38625
peak_979	chr1	115301842	115301976	135	115301925	7	4.10881	3.42339	1.382	no	ENSGALT00000045548	TMEM47	12890
peak_980	chr1	115350028	115350144	117	115350115	17	5.47085	3.08877	2.19704	no	ENSGALT00000045548	TMEM47	61076
peak_981	chr1	115795598	115795736	139	115795616	19	9.64095	4.78124	5.50118	no	ENSGALT00000026260	NR0B1	45407
peak_982	chr1	116375492	116375662	171	116375628	10	6.87189	4.78822	3.07052	no	ENSGALT00000026259	CXorf21	262879
peak_983	chr1	116408854	116408969	116	116408866	8	4.89738	3.82095	1.81264	no	ENSGALT00000026259	CXorf21	296241
peak_984	chr1	116546919	116547065	147	116547059	8	4.01683	3.25105	1.382	no	ENSGALT00000105511	ENSGALG00000049126	294183
peak_985	chr1	116583535	116583661	127	116583605	8	5.04629	3.91764	1.81264	no	ENSGALT00000105511	ENSGALG00000049126	257587
peak_986	chr1	116776315	116776464	150	116776406	10	6.50442	4.55548	2.87066	no	ENSGALT00000105511	ENSGALG00000049126	64784
peak_987	chr1	117155772	117155897	126	117155793	7	4.19816	3.48234	1.382	no	ENSGALT00000092549	DMD	19580
peak_988	chr1	117250615	117250759	145	117250756	8	4.58955	3.62114	1.73428	no	ENSGALT00000099674	DMD	2467
peak_989	chr1	117286758	117286867	110	117286815	8	5.04629	3.91764	1.81264	no	ENSGALT00000099674	DMD	33532
peak_990	chr1	117568657	117568762	106	117568722	10	6.87189	4.78822	3.07052	no	ENSGALT00000099674	DMD	315431
peak_991	chr1	117650381	117650539	159	117650480	11	7.43726	4.96962	3.57377	no	ENSGALT00000099674	DMD	397155
peak_992	chr1	117759622	117759735	114	117759683	9	5.93888	4.35293	2.38484	no	ENSGALT00000026261	IL1RAPL1	383999
peak_993	chr1	117797456	117797576	121	117797551	8	4.89738	3.82095	1.81264	no	ENSGALT00000026261	IL1RAPL1	346158
peak_994	chr1	117982618	117982791	174	117982761	9	5.93888	4.35293	2.38484	no	ENSGALT00000026261	IL1RAPL1	160943
peak_995	chr1	118061578	118061919	342	118061909	9	5.60856	4.14135	2.27743	no	ENSGALT00000026261	IL1RAPL1	81815
peak_996	chr1	118104416	118104562	147	118104482	9	5.60856	4.14135	2.27743	no	ENSGALT00000026261	IL1RAPL1	39172
peak_997	chr1	118108578	118108686	109	118108663	7	4.19816	3.48234	1.382	no	ENSGALT00000026261	IL1RAPL1	35048
peak_998	chr1	118337999	118338134	136	118338043	9	5.93888	4.35293	2.38484	no	ENSGALT00000026261	IL1RAPL1	194265
peak_999	chr1	118362698	118362832	135	118362709	8	5.04629	3.91764	1.81264	yes	ENSGALT00000106871	ENSGALG00000046848	182949
peak_1000	chr1	118375119	118375227	109	118375168	10	6.87189	4.78822	3.07052	no	ENSGALT00000106871	ENSGALG00000046848	170554
peak_1001	chr1	118648594	118648744	151	118648732	10	6.09538	4.29742	2.52854	no	ENSGALT00000102988	ENSGALG00000053127	39304
peak_1002	chr1	118721440	118721581	142	118721498	7	3.96467	3.32819	1.382	no	ENSGALT00000096792	ENSGALG00000047469	22833
peak_1003	chr1	118814511	118814654	144	118814643	10	6.87189	4.78822	3.07052	no	ENSGALT00000096792	ENSGALG00000047469	115904
peak_1004	chr1	118893734	118893860	127	118893734	36	3.89709	1.87395	1.382	no	ENSGALT00000096792	ENSGALG00000047469	195127
peak_1005	chr1	118970271	118970383	113	118970311	11	7.84196	5.22351	3.88049	no	ENSGALT00000096792	ENSGALG00000047469	271664
peak_1006	chr1	119149956	119150126	171	119150126	9	4.1227	3.20307	1.382	no	ENSGALT00000075667	ARX	116857
peak_1007	chr1	119324860	119324968	109	119324910	10	6.87189	4.78822	3.07052	no	ENSGALT00000075667	ARX	57877
peak_1008	chr1	119331644	119331789	146	119331658	8	4.75301	3.72721	1.81264	no	ENSGALT00000075667	ARX	64661
peak_1009	chr1	119366514	119366671	158	119366656	9	4.1227	3.20307	1.382	no	ENSGALT00000042529	RF00422	64452
peak_1010	chr1	119370987	119371100	114	119371089	9	4.82511	3.64252	1.81264	no	ENSGALT00000042529	RF00422	60023
peak_1011	chr1	119586214	119586327	114	119586316	11	7.43726	4.96962	3.57377	no	ENSGALT00000099074	ENSGALG00000016326	12142
peak_1012	chr1	119749705	119749816	112	119749812	13	4.68163	3.08596	1.81264	no	ENSGALT00000036635	SAT1	0
peak_1013	chr1	119759279	119759430	152	119759282	8	4.94413	3.85131	1.81264	no	ENSGALT00000026377	ACOT9	719
peak_1014	chr1	119989361	119989479	119	119989434	9	4.77722	3.61227	1.81264	yes	ENSGALT00000026389	PTCHD1	97005
peak_1015	chr1	120010163	120010300	138	120010282	8	5.04629	3.91764	1.81264	no	ENSGALT00000026389	PTCHD1	117807
peak_1016	chr1	120037099	120037230	132	120037192	10	6.87189	4.78822	3.07052	no	ENSGALT00000026389	PTCHD1	144743
peak_1017	chr1	120180088	120180245	158	120180147	7	4.19816	3.48234	1.382	yes	ENSGALT00000105485	PHEX	228642
peak_1018	chr1	120273083	120273238	156	120273119	16	8.12598	4.49125	4.13861	no	ENSGALT00000105485	PHEX	135649
peak_1019	chr1	120282089	120282219	131	120282108	9	5.93888	4.35293	2.38484	no	ENSGALT00000105485	PHEX	126668
peak_1020	chr1	120325115	120325296	182	120325287	12	6.48619	4.21629	2.87066	no	ENSGALT00000105485	PHEX	83591
peak_1021	chr1	120504755	120504861	107	120504847	8	5.04629	3.91764	1.81264	no	ENSGALT00000026423	MBTPS2	15775
peak_1022	chr1	120758790	120758897	108	120758894	8	4.75301	3.72721	1.81264	no	ENSGALT00000095562	CNKSR2	30901
peak_1023	chr1	120882292	120882408	117	120882362	7	4.19816	3.48234	1.382	no	ENSGALT00000106338	CNKSR2	78283
peak_1024	chr1	120906584	120906772	189	120906730	8	5.04629	3.91764	1.81264	no	ENSGALT00000106338	CNKSR2	102575
peak_1025	chr1	121149044	121149156	113	121149142	9	5.93888	4.35293	2.38484	yes	ENSGALT00000052145	RPS6KA3	8565
peak_1026	chr1	121165405	121165545	141	121165431	8	4.58955	3.62114	1.73428	yes	ENSGALT00000052145	RPS6KA3	7684
peak_1027	chr1	121426892	121427014	123	121426898	10	4.84545	3.52337	1.81264	yes	ENSGALT00000026488	SH3KBP1;BCLAF3	41831
peak_1028	chr1	121487231	121487343	113	121487263	9	5.93888	4.35293	2.38484	no	ENSGALT00000026488	SH3KBP1;BCLAF3	102170
peak_1029	chr1	121692641	121692798	158	121692642	9	5.60856	4.14135	2.27743	no	ENSGALT00000026507	PDHA1	11098
peak_1030	chr1	121843982	121844115	134	121844069	9	5.60856	4.14135	2.27743	no	ENSGALT00000026654	PHKA2	21613
peak_1031	chr1	121915916	121916049	134	121915918	20	4.47231	2.49198	1.6314	no	ENSGALT00000026665	RS1	15043
peak_1032	chr1	122067113	122067276	164	122067256	9	5.93888	4.35293	2.38484	no	ENSGALT00000026687	SCML2	10969
peak_1033	chr1	122720996	122721137	142	122721032	9	4.98506	3.7438	1.81264	yes	ENSGALT00000026696	REPS2	40169
peak_1034	chr1	123175973	123176085	113	123176047	7	4.19258	3.47867	1.382	no	ENSGALT00000026710	AP1S2	44457
peak_1035	chr1	123304272	123304430	159	123304326	7	4.19816	3.48234	1.382	no	ENSGALT00000026713	ACE2	4336
peak_1036	chr1	123348086	123348214	129	123348115	8	5.04629	3.91764	1.81264	no	ENSGALT00000096234	BMX	11987
peak_1037	chr1	123394369	123394498	130	123394443	11	7.70115	5.13508	3.81252	no	ENSGALT00000026720	VEGFD	20974
peak_1038	chr1	123683388	123683539	152	123683500	9	4.1227	3.20307	1.382	no	ENSGALT00000026743	MOSPD2	30307
peak_1039	chr1	123947991	123948128	138	123948006	10	6.09538	4.29742	2.52854	no	ENSGALT00000026747	GLRA2	61876
peak_1040	chr1	124103230	124103455	226	124103372	13	5.70394	3.6275	2.36177	no	ENSGALT00000091445	ENSGALG00000050177	18578
peak_1041	chr1	124143559	124143679	121	124143675	8	4.85136	3.79107	1.81264	no	ENSGALT00000026750	GEMIN8	13528
peak_1042	chr1	124265939	124266090	152	124265979	131	64.1042	6.68544	58.7627	no	ENSGALT00000046627	GPM6B	11091
peak_1043	chr1	124611718	124611872	155	124611727	8	5.04629	3.91764	1.81264	no	ENSGALT00000043161	TMSB4X	67319
peak_1044	chr1	124642754	124642912	159	124642760	8	4.98208	3.87595	1.81264	no	ENSGALT00000043161	TMSB4X	98355
peak_1045	chr1	124676987	124677166	180	124677159	8	4.01683	3.25105	1.382	no	ENSGALT00000043161	TMSB4X	132588
peak_1046	chr1	124761525	124761632	108	124761577	7	4.19816	3.48234	1.382	no	ENSGALT00000026770	EGFL6	84002
peak_1047	chr1	124763879	124763983	105	124763882	8	5.04629	3.91764	1.81264	no	ENSGALT00000026770	EGFL6	81651
peak_1048	chr1	124796253	124796406	154	124796359	9	5.93888	4.35293	2.38484	no	ENSGALT00000026770	EGFL6	49228
peak_1049	chr1	124887906	124888314	409	124888146	145	7.18769	1.58881	3.36303	no	ENSGALT00000094304	EGFL6	30884
peak_1050	chr1	124888514	124888861	348	124888514	85	3.78434	1.4934	1.32777	no	ENSGALT00000094304	EGFL6	31492
peak_1051	chr1	125068631	125068795	165	125068667	11	7.84196	5.22351	3.88049	no	ENSGALT00000049598	FRMPD4	163600
peak_1052	chr1	125080577	125080751	175	125080700	10	6.87189	4.78822	3.07052	no	ENSGALT00000049598	FRMPD4	151644
peak_1053	chr1	125141738	125141896	159	125141829	11	7.84196	5.22351	3.88049	no	ENSGALT00000049598	FRMPD4	90499
peak_1054	chr1	125285189	125285327	139	125285253	10	6.87189	4.78822	3.07052	yes	ENSGALT00000049598	FRMPD4	52794
peak_1055	chr1	125482260	125482404	145	125482358	9	5.93888	4.35293	2.38484	no	ENSGALT00000036617	ARHGAP6	88787
peak_1056	chr1	125482991	125483157	167	125483116	7	4.19816	3.48234	1.382	no	ENSGALT00000036617	ARHGAP6	88034
peak_1057	chr1	125567581	125567734	154	125567649	12	8.84621	5.65881	4.7638	no	ENSGALT00000036617	ARHGAP6	3457
peak_1058	chr1	125570460	125570578	119	125570567	7	4.19816	3.48234	1.382	no	ENSGALT00000036617	ARHGAP6	613
peak_1059	chr1	125745384	125745528	145	125745464	8	4.80605	3.76165	1.81264	no	ENSGALT00000102910	ARHGAP6	54447
peak_1060	chr1	125755823	125755953	131	125755944	9	5.42425	4.02349	2.15327	no	ENSGALT00000102910	ARHGAP6	64886
peak_1061	chr1	125863672	125863800	129	125863756	9	5.60856	4.14135	2.27743	no	ENSGALT00000065715	MID1	66265
peak_1062	chr1	126142491	126142680	190	126142616	9	5.93888	4.35293	2.38484	no	ENSGALT00000026803	CLCN4;WWC3	93456
peak_1063	chr1	126354397	126354529	133	126354425	10	6.29921	4.42584	2.71654	no	ENSGALT00000075289	CLCN4;WWC3	19426
peak_1064	chr1	126493992	126494148	157	126494008	8	4.75301	3.72721	1.81264	no	ENSGALT00000071858	SHROOM2	10555
peak_1065	chr1	126965036	126965143	108	126965105	9	5.93888	4.35293	2.38484	no	ENSGALT00000103519	ANOS1	78673
peak_1066	chr1	126999436	126999559	124	126999503	8	5.04629	3.91764	1.81264	no	ENSGALT00000103519	ANOS1	44257
peak_1067	chr1	127013898	127014011	114	127013933	8	4.42744	3.51607	1.5882	no	ENSGALT00000103519	ANOS1	29805
peak_1068	chr1	127101781	127101907	127	127101832	7	4.19816	3.48234	1.382	no	ENSGALT00000076296	ANOS1	57832
peak_1069	chr1	127157775	127157915	141	127157847	8	5.04629	3.91764	1.81264	no	ENSGALT00000076296	ANOS1	113826
peak_1070	chr1	127248745	127248850	106	127248759	7	4.19816	3.48234	1.382	no	ENSGALT00000105062	gga-mir-7448	186886
peak_1071	chr1	127250867	127250991	125	127250940	7	3.9418	3.31308	1.382	no	ENSGALT00000105062	gga-mir-7448	184745
peak_1072	chr1	127361332	127361525	194	127361423	8	4.01683	3.25105	1.382	yes	ENSGALT00000105062	gga-mir-7448	74211
peak_1073	chr1	127454091	127454216	126	127454165	10	6.87189	4.78822	3.07052	no	ENSGALT00000105062	gga-mir-7448	18355
peak_1074	chr1	127512634	127512835	202	127512670	8	4.76144	3.73268	1.81264	no	ENSGALT00000026826	PNPLA4	19331
peak_1075	chr1	127711947	127712061	115	127712036	9	5.93888	4.35293	2.38484	no	ENSGALT00000094665	ENSGALG00000050043	59875
peak_1076	chr1	128166281	128166398	118	128166319	9	5.79218	4.25893	2.38484	no	ENSGALT00000105399	NLGN4X	32477
peak_1077	chr1	128261471	128261634	164	128261511	9	5.60856	4.14135	2.27743	no	ENSGALT00000042389	gga-mir-1397	12142
peak_1078	chr1	128362366	128362484	119	128362424	11	7.43726	4.96962	3.57377	no	ENSGALT00000042389	gga-mir-1397	88590
peak_1079	chr1	129173060	129173199	140	129173128	9	5.60856	4.14135	2.27743	no	ENSGALT00000108262	ENSGALG00000052489	113004
peak_1080	chr1	129389277	129389412	136	129389356	9	5.93888	4.35293	2.38484	no	ENSGALT00000055324	ENSGALG00000042759	40593
peak_1081	chr1	129428223	129428366	144	129428354	7	3.9418	3.31308	1.382	no	ENSGALT00000055324	ENSGALG00000042759	1639
peak_1082	chr1	129672017	129672140	124	129672138	9	4.77722	3.61227	1.81264	no	ENSGALT00000106159	ENSGALG00000050180	14866
peak_1083	chr1	129738146	129738304	159	129738234	9	4.77722	3.61227	1.81264	no	ENSGALT00000026860	ARSH	13344
peak_1084	chr1	129923969	129924092	124	129924055	7	3.9418	3.31308	1.382	no	ENSGALT00000106333	XG;CD99	36711
peak_1085	chr1	129959658	129959769	112	129959658	8	4.75301	3.72721	1.81264	yes	ENSGALT00000026917	ZBED1	21217
peak_1086	chr1	129969890	129970183	294	129970181	9	4.77722	3.61227	1.81264	yes	ENSGALT00000026917	ZBED1	10803
peak_1087	chr1	130076514	130076660	147	130076638	7	4.19816	3.48234	1.382	no	ENSGALT00000100793	ZBED1	87909
peak_1088	chr1	130153755	130153955	201	130153786	8	5.04629	3.91764	1.81264	no	ENSGALT00000100793	ZBED1	165150
peak_1089	chr1	130221358	130221540	183	130221483	8	3.99111	3.23452	1.382	no	ENSGALT00000026923	ASMT	113343
peak_1090	chr1	130396475	130396671	197	130396631	116	29.6411	3.48864	24.7882	no	ENSGALT00000026926	P2RY8	9508
peak_1091	chr1	130579194	130579319	126	130579236	8	4.75301	3.72721	1.81264	no	ENSGALT00000094008	CRLF2	6438
peak_1092	chr1	130701821	130702202	382	130701824	71	4.01762	1.58026	1.382	no	ENSGALT00000084062	CRLF2	115243
peak_1093	chr1	130825108	130825230	123	130825202	9	4.1227	3.20307	1.382	no	ENSGALT00000026949	SHOX	215185
peak_1094	chr1	131005742	131005849	108	131005814	9	5.93888	4.35293	2.38484	no	ENSGALT00000026949	SHOX	34566
peak_1095	chr1	131103746	131103863	118	131103754	10	6.87189	4.78822	3.07052	no	ENSGALT00000026949	SHOX	63331
peak_1096	chr1	131159831	131159974	144	131159864	10	6.50442	4.55548	2.87066	no	ENSGALT00000026955	ENSGALG00000016702	89807
peak_1097	chr1	131202660	131202766	107	131202685	8	3.79687	3.11	1.33637	no	ENSGALT00000026955	ENSGALG00000016702	47015
peak_1098	chr1	131255656	131255781	126	131255762	9	5.93888	4.35293	2.38484	yes	ENSGALT00000026955	ENSGALG00000016702	5875
peak_1099	chr1	131293524	131293642	119	131293583	13	9.88219	6.0941	5.70943	no	ENSGALT00000026955	ENSGALG00000016702	43743
peak_1100	chr1	131436860	131436973	114	131436943	7	4.19816	3.48234	1.382	no	ENSGALT00000091030	RGN;JADE3	7039
peak_1101	chr1	131450398	131450548	151	131450497	8	5.04629	3.91764	1.81264	yes	ENSGALT00000026992	RGN;JADE3	5112
peak_1102	chr1	131739452	131739758	307	131739690	12	8.84621	5.65881	4.7638	yes	ENSGALT00000107121	FNDC9L	12428
peak_1103	chr1	131806221	131806334	114	131806274	12	7.45712	4.80021	3.58934	yes	ENSGALT00000027018	HERC2	401
peak_1104	chr1	132245125	132245252	128	132245170	12	8.40423	5.38375	4.3858	yes	ENSGALT00000042491	gga-mir-1805	83687
peak_1105	chr1	132912830	132912977	148	132912843	14	4.83768	3.06727	1.81264	no	ENSGALT00000055338	ATP10A	73065
peak_1106	chr1	133075220	133075360	141	133075245	10	4.84545	3.52337	1.81264	no	ENSGALT00000055338	ATP10A	89178
peak_1107	chr1	133343446	133343574	129	133343503	11	6.41476	4.33473	2.81437	yes	ENSGALT00000096697	ENSGALG00000053188	6068
peak_1108	chr1	133362335	133362543	209	133362368	12	6.39764	4.16399	2.80636	yes	ENSGALT00000096697	ENSGALG00000053188	12693
peak_1109	chr1	133558841	133558953	113	133558877	8	5.04629	3.91764	1.81264	no	ENSGALT00000067219	INPP4A	2103
peak_1110	chr1	133647963	133648072	110	133648045	10	6.87189	4.78822	3.07052	no	ENSGALT00000064380	UNC50	37376
peak_1111	chr1	133723578	133723745	168	133723714	9	5.93888	4.35293	2.38484	no	ENSGALT00000027054	ENSGALG00000016755	4556
peak_1112	chr1	133750748	133750852	105	133750837	7	3.94915	3.31794	1.382	no	ENSGALT00000027054	ENSGALG00000016755	22447
peak_1113	chr1	133777722	133777832	111	133777789	8	4.05915	3.27827	1.382	no	ENSGALT00000027057	TSGA10	15184
peak_1114	chr1	133832986	133833145	160	133833048	9	5.93888	4.35293	2.38484	no	ENSGALT00000027063	LYG2	1400
peak_1115	chr1	133868276	133868391	116	133868354	9	5.60856	4.14135	2.27743	no	ENSGALT00000027066	EIF5B	8104
peak_1116	chr1	134082853	134082959	107	134082934	12	5.66818	3.74028	2.32786	no	ENSGALT00000042105	RF00619	103679
peak_1117	chr1	134116898	134117009	112	134116915	11	6.10706	4.14666	2.53903	no	ENSGALT00000042105	RF00619	137724
peak_1118	chr1	134576067	134576221	155	134576172	9	5.93888	4.35293	2.38484	no	ENSGALT00000036585	NPAS2	3583
peak_1119	chr1	134993976	134994215	240	134993997	9	4.77722	3.61227	1.81264	no	ENSGALT00000056835	MAP4K4	20850
peak_1120	chr1	135064855	135064969	115	135064858	8	4.27416	3.41693	1.44767	no	ENSGALT00000088120	IL1R2	10230
peak_1121	chr1	135075048	135075249	202	135075065	9	5.93888	4.35293	2.38484	no	ENSGALT00000088120	IL1R2	20423
peak_1122	chr1	135090796	135090907	112	135090847	8	5.04629	3.91764	1.81264	no	ENSGALT00000079162	IL1R1	20416
peak_1123	chr1	135296324	135296900	577	135296388	161	71.4966	6.04077	66.0782	no	ENSGALT00000027110	SLC9A2	4059
peak_1124	chr1	135369858	135369970	113	135369893	7	3.9418	3.31308	1.382	no	ENSGALT00000064494	TMEM182	15323
peak_1125	chr1	135724167	135724276	110	135724212	7	4.15875	3.45634	1.382	no	ENSGALT00000096487	ENSGALG00000048730	350993
peak_1126	chr1	135795925	135796037	113	135795982	7	4.15036	3.45081	1.382	no	ENSGALT00000096487	ENSGALG00000048730	279232
peak_1127	chr1	136038665	136038822	158	136038775	13	9.88219	6.0941	5.70943	no	ENSGALT00000096487	ENSGALG00000048730	36447
peak_1128	chr1	136210443	136210588	146	136210497	7	4.14199	3.44529	1.382	no	ENSGALT00000096209	RF00001	14722
peak_1129	chr1	136276495	136276789	295	136276542	9	5.82387	4.27924	2.38484	yes	ENSGALT00000062765	POU3F3	13607
peak_1130	chr1	136602254	136602448	195	136602264	9	4.77722	3.61227	1.81264	no	ENSGALT00000027121	NCK2	23442
peak_1131	chr1	136671953	136672081	129	136672044	12	8.84621	5.65881	4.7638	no	ENSGALT00000047217	C1H2ORF40	45869
peak_1132	chr1	136852993	136853138	146	136853056	9	5.93888	4.35293	2.38484	no	ENSGALT00000108226	ENSGALG00000053603	15403
peak_1133	chr1	136878827	136878972	146	136878933	11	7.2111	4.82819	3.38335	no	ENSGALT00000027125	ENSGALG00000016802	3249
peak_1134	chr1	136905071	136905178	108	136905157	8	4.42744	3.51607	1.5882	no	ENSGALT00000027125	ENSGALG00000016802	22850
peak_1135	chr1	136950656	136950795	140	136950690	7	4.19816	3.48234	1.382	no	ENSGALT00000096577	ST6GAL2	32229
peak_1136	chr1	137168543	137168656	114	137168602	11	7.43726	4.96962	3.57377	yes	ENSGALT00000095317	ST6GAL2	132596
peak_1137	chr1	137259479	137259587	109	137259546	10	5.37928	3.85052	2.11549	yes	ENSGALT00000027127	SLC5A7	84472
peak_1138	chr1	137506522	137506685	164	137506580	10	6.87189	4.78822	3.07052	no	ENSGALT00000091197	ENSGALG00000046504;ENSGALG00000045815;ENSGALG00000044599;ENSGALG00000052894;LIMS1;ENSGALG00000046960;ENSGALG00000016808;ENSGALG00000052731;ENSGALG00000044260;ENSGALG00000048911;ENSGALG00000033619	8011
peak_1139	chr1	137711261	137711391	131	137711329	14	6.25901	3.79531	2.68157	no	ENSGALT00000076558	ENSGALG00000046504;ENSGALG00000045815;ENSGALG00000044599;ENSGALG00000052894;LIMS1;ENSGALG00000046960;ENSGALG00000016808;ENSGALG00000052731;ENSGALG00000044260;ENSGALG00000048911;ENSGALG00000033619	1093
peak_1140	chr1	137715626	137715890	265	137715780	20	8.27613	4.00456	4.27461	no	ENSGALT00000076558	ENSGALG00000046504;ENSGALG00000045815;ENSGALG00000044599;ENSGALG00000052894;LIMS1;ENSGALG00000046960;ENSGALG00000016808;ENSGALG00000052731;ENSGALG00000044260;ENSGALG00000048911;ENSGALG00000033619	3142
peak_1141	chr1	137884844	137884961	118	137884952	9	5.93888	4.35293	2.38484	no	ENSGALT00000027137	EDAR	34868
peak_1142	chr1	138056476	138056582	107	138056481	12	6.39764	4.16399	2.80636	no	ENSGALT00000027141	SH3RF3	13585
peak_1143	chr1	138332532	138332660	129	138332621	8	4.01683	3.25105	1.382	no	ENSGALT00000027149	RASA3	15337
peak_1144	chr1	138445762	138446015	254	138445956	13	9.88219	6.0941	5.70943	no	ENSGALT00000060714	GAS6	66575
peak_1145	chr1	138451240	138451348	109	138451251	9	4.77722	3.61227	1.81264	no	ENSGALT00000060714	GAS6	61242
peak_1146	chr1	138610301	138610528	228	138610428	8	5.04629	3.91764	1.81264	no	ENSGALT00000051504	TMEM255B	6711
peak_1147	chr1	138613859	138614094	236	138613997	10	6.87189	4.78822	3.07052	no	ENSGALT00000051504	TMEM255B	3145
peak_1148	chr1	138832443	138832578	136	138832483	9	5.82387	4.27924	2.38484	no	ENSGALT00000046531	LAMP1	17791
peak_1149	chr1	138926043	138926284	242	138926194	12	5.66818	3.74028	2.32786	no	ENSGALT00000101559	ENSGALG00000054981	7532
peak_1150	chr1	139444325	139444470	146	139444367	12	8.84621	5.65881	4.7638	yes	ENSGALT00000027192	ENSGALG00000016837	15225
peak_1151	chr1	139444838	139444945	108	139444868	9	5.93888	4.35293	2.38484	no	ENSGALT00000027192	ENSGALG00000016837	14750
peak_1152	chr1	139559039	139559151	113	139559048	10	4.78679	3.48781	1.81264	no	ENSGALT00000027192	ENSGALG00000016837	99344
peak_1153	chr1	139710644	139710772	129	139710654	7	4.05178	3.38573	1.382	no	ENSGALT00000027192	ENSGALG00000016837	250949
peak_1154	chr1	139885783	139886044	262	139885810	64	6.29691	1.91791	2.71654	no	ENSGALT00000091545	ENSGALG00000049379	112253
peak_1155	chr1	140033026	140033217	192	140033068	9	4.1227	3.20307	1.382	no	ENSGALT00000091545	ENSGALG00000049379	34729
peak_1156	chr1	140088428	140088559	132	140088457	9	5.93888	4.35293	2.38484	no	ENSGALT00000091545	ENSGALG00000049379	90131
peak_1157	chr1	140108576	140108699	124	140108640	7	4.19816	3.48234	1.382	no	ENSGALT00000091545	ENSGALG00000049379	110279
peak_1158	chr1	140115219	140115361	143	140115277	9	4.1227	3.20307	1.382	no	ENSGALT00000091545	ENSGALG00000049379	116922
peak_1159	chr1	140224411	140224603	193	140224490	109	62.1387	8.01046	56.8166	no	ENSGALT00000100687	COL4A2	24214
peak_1160	chr1	140319543	140319663	121	140319640	10	6.50442	4.55548	2.87066	yes	ENSGALT00000027208	COL4A2	70071
peak_1161	chr1	140453967	140454147	181	140454043	13	9.88219	6.0941	5.70943	yes	ENSGALT00000094562	NAXD	31
peak_1162	chr1	140702493	140702605	113	140702524	9	5.60856	4.14135	2.27743	no	ENSGALT00000092416	ARHGEF7	18218
peak_1163	chr1	140819645	140819798	154	140819718	7	4.19816	3.48234	1.382	no	ENSGALT00000093348	ENSGALG00000051023	31527
peak_1164	chr1	140890158	140890325	168	140890168	8	4.75301	3.72721	1.81264	no	ENSGALT00000093348	ENSGALG00000051023	102040
peak_1165	chr1	141339204	141339329	126	141339261	14	9.71583	5.77632	5.56993	no	ENSGALT00000094267	ENSGALG00000052140	6765
peak_1166	chr1	141677270	141677375	106	141677318	9	5.93888	4.35293	2.38484	no	ENSGALT00000027230	LIG4	21480
peak_1167	chr1	141679623	141679781	159	141679761	9	5.58824	4.12835	2.27743	no	ENSGALT00000027230	LIG4	23833
peak_1168	chr1	141753894	141754025	132	141753904	7	4.19816	3.48234	1.382	no	ENSGALT00000044418	FAM155A	58262
peak_1169	chr1	142083851	142084026	176	142083943	9	5.93888	4.35293	2.38484	no	ENSGALT00000101852	ENSGALG00000050660	27039
peak_1170	chr1	142174974	142175129	156	142175129	11	4.94104	3.45257	1.81264	no	ENSGALT00000105355	ENSGALG00000052158	62217
peak_1171	chr1	142449281	142449387	107	142449338	7	4.19816	3.48234	1.382	no	ENSGALT00000027231	ARGLU1	45997
peak_1172	chr1	142460757	142461081	325	142461050	9	5.93888	4.35293	2.38484	no	ENSGALT00000027231	ARGLU1	34303
peak_1173	chr1	142495313	142495526	214	142495461	12	8.55264	5.47599	4.52315	yes	ENSGALT00000027231	ARGLU1	0
peak_1174	chr1	142579495	142579640	146	142579501	8	5.04629	3.91764	1.81264	no	ENSGALT00000099013	EFNB2	66398
peak_1175	chr1	142667411	142667526	116	142667468	9	5.93888	4.35293	2.38484	no	ENSGALT00000091157	ENSGALG00000049532	102264
peak_1176	chr1	142782755	142782901	147	142782831	9	5.93888	4.35293	2.38484	no	ENSGALT00000091157	ENSGALG00000049532	12965
peak_1177	chr1	142845655	142845907	253	142845852	8	4.62312	3.64291	1.76613	no	ENSGALT00000097369	ENSGALG00000048309	53396
peak_1178	chr1	143051908	143052026	119	143051942	11	7.84196	5.22351	3.88049	no	ENSGALT00000100741	ENSGALG00000053912	48490
peak_1179	chr1	143137317	143137437	121	143137338	8	5.04629	3.91764	1.81264	no	ENSGALT00000101271	ENSGALG00000049807	11470
peak_1180	chr1	143317964	143318185	222	143318087	10	6.87189	4.78822	3.07052	no	ENSGALT00000101271	ENSGALG00000049807	192117
peak_1181	chr1	143392255	143392497	243	143392285	11	7.84196	5.22351	3.88049	no	ENSGALT00000101271	ENSGALG00000049807	266408
peak_1182	chr1	143534522	143534785	264	143534775	33	5.05385	2.19349	1.81952	no	ENSGALT00000101271	ENSGALG00000049807	408675
peak_1183	chr1	143616822	143616939	118	143616825	8	4.01683	3.25105	1.382	no	ENSGALT00000027235	SLC10A2	482614
peak_1184	chr1	144024987	144025092	106	144025048	9	4.1227	3.20307	1.382	no	ENSGALT00000027235	SLC10A2	74461
peak_1185	chr1	144156170	144156385	216	144156213	9	4.77722	3.61227	1.81264	no	ENSGALT00000099416	ENSGALG00000048920	26940
peak_1186	chr1	144180302	144180408	107	144180321	7	4.19816	3.48234	1.382	no	ENSGALT00000027236	ENSGALG00000016859	9608
peak_1187	chr1	144282951	144283093	143	144282995	9	5.60856	4.14135	2.27743	no	ENSGALT00000027243	METTL21C	1782
peak_1188	chr1	144408697	144408840	144	144408772	7	4.19816	3.48234	1.382	no	ENSGALT00000027246	FHF-4	89
peak_1189	chr1	144592929	144593213	285	144593190	10	6.50442	4.55548	2.87066	no	ENSGALT00000095079	FHF-4	63079
peak_1190	chr1	144767842	144767972	131	144767934	7	3.9418	3.31308	1.382	no	ENSGALT00000095079	FHF-4	111550
peak_1191	chr1	144909933	144910044	112	144910002	7	4.19816	3.48234	1.382	no	ENSGALT00000027247	ITGBL1	21108
peak_1192	chr1	145180580	145180731	152	145180662	25	18.9963	8.32797	14.3984	no	ENSGALT00000092017	NALCN	47902
peak_1193	chr1	145204362	145204523	162	145204385	11	7.68816	5.12694	3.8035	no	ENSGALT00000092017	NALCN	71684
peak_1194	chr1	145522234	145522385	152	145522325	10	6.87189	4.78822	3.07052	no	ENSGALT00000092377	GGACT	133947
peak_1195	chr1	145538286	145538465	180	145538411	9	5.93888	4.35293	2.38484	no	ENSGALT00000092377	GGACT	149999
peak_1196	chr1	145808559	145808845	287	145808775	12	8.40423	5.38375	4.3858	yes	ENSGALT00000063625	ZIC5	79707
peak_1197	chr1	145811914	145812049	136	145811952	9	5.93888	4.35293	2.38484	no	ENSGALT00000027264	CLYBL	76506
peak_1198	chr1	145843973	145844113	141	145844080	66	11.4789	2.56602	7.20402	no	ENSGALT00000027264	CLYBL	44442
peak_1199	chr1	145912807	145912935	129	145912907	8	5.04629	3.91764	1.81264	no	ENSGALT00000027264	CLYBL	24252
peak_1200	chr1	146066143	146066285	143	146066252	7	3.9418	3.31308	1.382	no	ENSGALT00000036524	GPR18	5955
peak_1201	chr1	146273086	146273232	147	146273165	10	6.87189	4.78822	3.07052	no	ENSGALT00000027284	STK24;ENSGALG00000054808	5813
peak_1202	chr1	146710156	146710308	153	146710215	13	9.88219	6.0941	5.70943	no	ENSGALT00000027292	RAP2A	34014
peak_1203	chr1	146740003	146740108	106	146740042	11	7.70115	5.13508	3.81252	no	ENSGALT00000027292	RAP2A	4214
peak_1204	chr1	146793429	146793573	145	146793463	10	6.29921	4.42584	2.71654	no	ENSGALT00000043812	MBNL2	39986
peak_1205	chr1	146849427	146849554	128	146849523	10	6.87189	4.78822	3.07052	no	ENSGALT00000099248	MBNL2	3733
peak_1206	chr1	147002203	147002329	127	147002210	10	6.87189	4.78822	3.07052	no	ENSGALT00000043199	ENSGALG00000025906	5617
peak_1207	chr1	147147773	147147877	105	147147830	13	9.88219	6.0941	5.70943	no	ENSGALT00000099803	ENSGALG00000051633	86924
peak_1208	chr1	147587022	147587266	245	147587120	13	8.18846	5.05718	4.19391	no	ENSGALT00000085249	ABCC4	43042
peak_1209	chr1	147613880	147614015	136	147613988	10	6.09538	4.29742	2.52854	no	ENSGALT00000085249	ABCC4	69900
peak_1210	chr1	147620235	147620344	110	147620289	12	8.15708	5.23053	4.16689	no	ENSGALT00000085249	ABCC4	76255
peak_1211	chr1	147623977	147624110	134	147623996	12	8.84621	5.65881	4.7638	no	ENSGALT00000085249	ABCC4	79997
peak_1212	chr1	147699204	147699321	118	147699228	10	6.50442	4.55548	2.87066	yes	ENSGALT00000053144	SOX21	136465
peak_1213	chr1	147741148	147741262	115	147741186	10	6.87189	4.78822	3.07052	no	ENSGALT00000053144	SOX21	94524
peak_1214	chr1	147840085	147840227	143	147840104	14	10.9366	6.5225	6.6973	yes	ENSGALT00000053144	SOX21	4299
peak_1215	chr1	147953704	147953859	156	147953803	15	10.0305	5.75025	5.84923	yes	ENSGALT00000036519	DCT	51990
peak_1216	chr1	148221487	148221640	154	148221602	9	5.93888	4.35293	2.38484	no	ENSGALT00000042583	RF00066	191698
peak_1217	chr1	148225831	148225959	129	148225849	9	5.60856	4.14135	2.27743	no	ENSGALT00000042583	RF00066	196042
peak_1218	chr1	148264369	148264674	306	148264501	9	5.60856	4.14135	2.27743	no	ENSGALT00000055937	ENSGALG00000049165	191695
peak_1219	chr1	148308766	148308912	147	148308800	11	7.72722	5.15146	3.8363	no	ENSGALT00000055937	ENSGALG00000049165	147457
peak_1220	chr1	148389124	148389302	179	148389146	39	7.84817	2.64084	3.8863	no	ENSGALT00000055937	ENSGALG00000049165	67067
peak_1221	chr1	148589135	148589312	178	148589281	11	7.84196	5.22351	3.88049	no	ENSGALT00000095106	ENSGALG00000052360	14798
peak_1222	chr1	148693279	148693395	117	148693311	9	5.84516	4.29288	2.38484	no	ENSGALT00000095106	ENSGALG00000052360	118942
peak_1223	chr1	148871040	148871247	208	148871201	114	61.147	7.41917	55.836	no	ENSGALT00000095842	ENSGALG00000051576	3035
peak_1224	chr1	148934017	148934125	109	148934094	9	5.93888	4.35293	2.38484	no	ENSGALT00000095842	ENSGALG00000051576	66012
peak_1225	chr1	148956073	148956206	134	148956133	9	5.61805	4.14742	2.28255	no	ENSGALT00000095842	ENSGALG00000051576	88068
peak_1226	chr1	149200235	149200359	125	149200341	25	6.67301	2.96104	3.01978	no	ENSGALT00000060992	GPC5;gga-mir-19b;gga-mir-92-1;gga-mir-20a	219198
peak_1227	chr1	149206257	149206364	108	149206309	8	5.04629	3.91764	1.81264	no	ENSGALT00000060992	GPC5;gga-mir-19b;gga-mir-92-1;gga-mir-20a	213193
peak_1228	chr1	149236733	149236872	140	149236741	10	6.51499	4.56217	2.87739	no	ENSGALT00000060992	GPC5;gga-mir-19b;gga-mir-92-1;gga-mir-20a	182685
peak_1229	chr1	149286663	149287066	404	149286733	10	6.87189	4.78822	3.07052	no	ENSGALT00000060992	GPC5;gga-mir-19b;gga-mir-92-1;gga-mir-20a	132491
peak_1230	chr1	149626433	149626570	138	149626556	7	4.19816	3.48234	1.382	no	ENSGALT00000028960	gga-mir-17	185786
peak_1231	chr1	149907204	149907343	140	149907321	8	5.04629	3.91764	1.81264	no	ENSGALT00000096455	ENSGALG00000052317	175022
peak_1232	chr1	149963351	149963579	229	149963530	50	11.6531	3.01506	7.36729	no	ENSGALT00000096455	ENSGALG00000052317	118786
peak_1233	chr1	150008581	150008722	142	150008589	9	5.60856	4.14135	2.27743	no	ENSGALT00000096455	ENSGALG00000052317	73643
peak_1234	chr1	150312624	150312781	158	150312658	9	5.93888	4.35293	2.38484	no	ENSGALT00000094207	ENSGALG00000052615	3295
peak_1235	chr1	150797329	150797480	152	150797364	12	7.0457	4.55061	3.23052	no	ENSGALT00000044859	ENSGALG00000026361	18904
peak_1236	chr1	151077239	151077421	183	151077242	10	4.24743	3.16485	1.42515	no	ENSGALT00000104900	ENSGALG00000050251	6807
peak_1237	chr1	151241884	151242071	188	151241921	10	6.87189	4.78822	3.07052	no	ENSGALT00000095560	ENSGALG00000048604	4412
peak_1238	chr1	151286238	151286343	106	151286250	9	5.60856	4.14135	2.27743	no	ENSGALT00000095560	ENSGALG00000048604	48766
peak_1239	chr1	151289998	151290105	108	151290069	7	4.19816	3.48234	1.382	no	ENSGALT00000095560	ENSGALG00000048604	52526
peak_1240	chr1	151315765	151315881	117	151315784	8	5.04629	3.91764	1.81264	no	ENSGALT00000095560	ENSGALG00000048604	78293
peak_1241	chr1	151409397	151409547	151	151409512	12	8.69246	5.56301	4.6536	no	ENSGALT00000107494	ENSGALG00000048294	171698
peak_1242	chr1	151553475	151553602	128	151553564	9	5.93888	4.35293	2.38484	no	ENSGALT00000107494	ENSGALG00000048294	27643
peak_1243	chr1	151690292	151690432	141	151690390	8	5.04629	3.91764	1.81264	no	ENSGALT00000027325	SLITRK6	21553
peak_1244	chr1	151900453	151900606	154	151900538	10	6.87189	4.78822	3.07052	no	ENSGALT00000104945	ENSGALG00000046911	163784
peak_1245	chr1	151995861	151995980	120	151995935	9	5.93888	4.35293	2.38484	no	ENSGALT00000104945	ENSGALG00000046911	68410
peak_1246	chr1	152155315	152155421	107	152155340	9	5.90987	4.33434	2.38484	no	ENSGALT00000100460	ENSGALG00000051313	70329
peak_1247	chr1	152282721	152282840	120	152282743	9	4.77722	3.61227	1.81264	no	ENSGALT00000100460	ENSGALG00000051313	197735
peak_1248	chr1	152567478	152567684	207	152567608	12	7.56636	4.86694	3.69118	no	ENSGALT00000027326	SLITRK1	43300
peak_1249	chr1	152659537	152659681	145	152659634	9	5.93888	4.35293	2.38484	no	ENSGALT00000027326	SLITRK1	48553
peak_1250	chr1	152741742	152741868	127	152741853	9	5.93888	4.35293	2.38484	no	ENSGALT00000027326	SLITRK1	130758
peak_1251	chr1	153634702	153634853	152	153634811	7	3.94143	3.31284	1.382	no	ENSGALT00000027327	SPRY2	420546
peak_1252	chr1	153646056	153646161	106	153646118	9	5.52943	4.09072	2.24948	no	ENSGALT00000027327	SPRY2	409238
peak_1253	chr1	153942833	153943008	176	153942845	11	5.60467	3.84368	2.27743	no	ENSGALT00000027327	SPRY2	112391
peak_1254	chr1	154244164	154244337	174	154244184	46	6.21788	2.14942	2.64272	yes	ENSGALT00000027327	SPRY2	188765
peak_1255	chr1	154245253	154245377	125	154245287	39	5.44912	2.14094	2.17715	yes	ENSGALT00000027327	SPRY2	189854
peak_1256	chr1	154246526	154246893	368	154246532	69	4.61729	1.66566	1.76061	yes	ENSGALT00000027327	SPRY2	191127
peak_1257	chr1	154455198	154455324	127	154455279	9	5.93888	4.35293	2.38484	no	ENSGALT00000107873	NDFIP2	12258
peak_1258	chr1	155237703	155237808	106	155237747	7	4.19816	3.48234	1.382	no	ENSGALT00000036512	EDNRB	53119
peak_1259	chr1	155394635	155394746	112	155394660	11	7.84196	5.22351	3.88049	no	ENSGALT00000027341	SLAIN1	24207
peak_1260	chr1	155470359	155470482	124	155470402	8	4.75301	3.72721	1.81264	no	ENSGALT00000045041	ENSGALG00000027514	16683
peak_1261	chr1	155504763	155504868	106	155504814	9	5.93888	4.35293	2.38484	no	ENSGALT00000045041	ENSGALG00000027514	17598
peak_1262	chr1	155711492	155711675	184	155711575	7	3.9418	3.31308	1.382	no	ENSGALT00000105171	FBXL3	98445
peak_1263	chr1	156082039	156082147	109	156082123	9	5.60856	4.14135	2.27743	no	ENSGALT00000043460	ENSGALG00000027869	51711
peak_1264	chr1	156121702	156121885	184	156121777	8	4.01683	3.25105	1.382	no	ENSGALT00000043460	ENSGALG00000027869	11973
peak_1265	chr1	156364674	156364847	174	156364686	9	4.1227	3.20307	1.382	no	ENSGALT00000049862	LMO7;UCHL3	5303
peak_1266	chr1	156389289	156389398	110	156389374	9	4.77722	3.61227	1.81264	no	ENSGALT00000049862	LMO7;UCHL3	19139
peak_1267	chr1	156445852	156445964	113	156445960	10	6.86392	4.78317	3.07052	no	ENSGALT00000027358	ENSGALG00000016922	9101
peak_1268	chr1	156481686	156481823	138	156481779	9	5.93888	4.35293	2.38484	no	ENSGALT00000048855	TBC1D4	1120
peak_1269	chr1	156585610	156585732	123	156585682	11	7.09717	4.75711	3.27803	no	ENSGALT00000056657	TBC1D4	79704
peak_1270	chr1	156824657	156824763	107	156824675	9	4.1227	3.20307	1.382	no	ENSGALT00000055774	KLF12	146543
peak_1271	chr1	156882672	156882781	110	156882770	8	4.01683	3.25105	1.382	no	ENSGALT00000055774	KLF12	88525
peak_1272	chr1	156882958	156883074	117	156883026	11	4.94104	3.45257	1.81264	no	ENSGALT00000055774	KLF12	88232
peak_1273	chr1	156894447	156894731	285	156894519	9	5.93888	4.35293	2.38484	yes	ENSGALT00000055774	KLF12	76575
peak_1274	chr1	157051472	157051607	136	157051540	10	5.80963	4.11818	2.38484	no	ENSGALT00000036508	KLF12	11790
peak_1275	chr1	157199200	157199373	174	157199251	8	4.75301	3.72721	1.81264	no	ENSGALT00000036508	KLF12	135803
peak_1276	chr1	157263584	157263763	180	157263675	8	5.04629	3.91764	1.81264	no	ENSGALT00000027364	KLF5	192740
peak_1277	chr1	157325933	157326062	130	157326025	8	4.75301	3.72721	1.81264	no	ENSGALT00000027364	KLF5	130441
peak_1278	chr1	157404411	157404576	166	157404502	11	7.43726	4.96962	3.57377	no	ENSGALT00000027364	KLF5	51927
peak_1279	chr1	157777411	157777558	148	157777492	7	4.19816	3.48234	1.382	no	ENSGALT00000027372	MZT1	135898
peak_1280	chr1	157862840	157863152	313	157863127	9	5.51972	4.08452	2.24016	no	ENSGALT00000091817	DACH1	174139
peak_1281	chr1	157881557	157881702	146	157881665	8	5.03992	3.9135	1.81264	no	ENSGALT00000091817	DACH1	155589
peak_1282	chr1	157883906	157884107	202	157884065	7	4.19816	3.48234	1.382	no	ENSGALT00000091817	DACH1	153184
peak_1283	chr1	157914521	157914657	137	157914575	9	5.93888	4.35293	2.38484	no	ENSGALT00000091817	DACH1	122634
peak_1284	chr1	158115684	158115795	112	158115750	7	4.19816	3.48234	1.382	no	ENSGALT00000042460	gga-mir-1743	58576
peak_1285	chr1	158117716	158117955	240	158117859	12	5.66818	3.74028	2.32786	no	ENSGALT00000042460	gga-mir-1743	60608
peak_1286	chr1	158127751	158128084	334	158127986	11	7.84196	5.22351	3.88049	yes	ENSGALT00000042460	gga-mir-1743	70643
peak_1287	chr1	158143321	158143463	143	158143342	10	6.87189	4.78822	3.07052	no	ENSGALT00000042460	gga-mir-1743	86213
peak_1288	chr1	158323498	158323622	125	158323619	10	6.51499	4.56217	2.87739	no	ENSGALT00000042460	gga-mir-1743	266390
peak_1289	chr1	158417140	158417255	116	158417140	8	4.01683	3.25105	1.382	no	ENSGALT00000098794	ENSGALG00000055070	341581
peak_1290	chr1	158590848	158590960	113	158590926	60	20.6054	4.22456	15.9596	no	ENSGALT00000098794	ENSGALG00000055070	167876
peak_1291	chr1	158607878	158607995	118	158607935	10	6.87189	4.78822	3.07052	no	ENSGALT00000098794	ENSGALG00000055070	150841
peak_1292	chr1	158672041	158672166	126	158672078	7	4.19816	3.48234	1.382	no	ENSGALT00000098794	ENSGALG00000055070	86670
peak_1293	chr1	159013513	159013621	109	159013514	9	4.77722	3.61227	1.81264	no	ENSGALT00000093285	KLHL1	65410
peak_1294	chr1	159594861	159595171	311	159594871	25	4.10839	2.17324	1.382	no	ENSGALT00000093285	KLHL1	515830
peak_1295	chr1	159719418	159719603	186	159719556	11	7.84196	5.22351	3.88049	no	ENSGALT00000093285	KLHL1	640387
peak_1296	chr1	159889555	159889661	107	159889630	8	5.04629	3.91764	1.81264	no	ENSGALT00000099882	ENSGALG00000048330	518418
peak_1297	chr1	160043183	160043309	127	160043279	9	5.13632	3.83989	1.89415	no	ENSGALT00000099882	ENSGALG00000048330	364770
peak_1298	chr1	160194912	160195144	233	160195055	10	6.87189	4.78822	3.07052	no	ENSGALT00000099882	ENSGALG00000048330	212935
peak_1299	chr1	160365451	160365596	146	160365493	8	5.04629	3.91764	1.81264	no	ENSGALT00000099882	ENSGALG00000048330	42483
peak_1300	chr1	160419660	160419774	115	160419671	8	4.75301	3.72721	1.81264	no	ENSGALT00000099882	ENSGALG00000048330	11581
peak_1301	chr1	160461747	160461859	113	160461774	8	4.76144	3.73268	1.81264	no	ENSGALT00000027329	PCDH9	18064
peak_1302	chr1	160631863	160631981	119	160631905	39	43.9394	17.4117	38.8443	no	ENSGALT00000027329	PCDH9	188180
peak_1303	chr1	160636170	160636365	196	160636249	8	4.75301	3.72721	1.81264	no	ENSGALT00000027329	PCDH9	192487
peak_1304	chr1	161178238	161178398	161	161178259	11	7.84196	5.22351	3.88049	no	ENSGALT00000090487	ENSGALG00000051781	2835
peak_1305	chr1	161198704	161198833	130	161198744	20	12.5458	6.08533	8.2062	no	ENSGALT00000090487	ENSGALG00000051781	23301
peak_1306	chr1	161857236	161857369	134	161857364	9	4.1227	3.20307	1.382	no	ENSGALT00000100919	ENSGALG00000052974	221645
peak_1307	chr1	162038836	162038978	143	162038890	8	5.04629	3.91764	1.81264	no	ENSGALT00000100919	ENSGALG00000052974	403245
peak_1308	chr1	162119464	162119582	119	162119514	8	5.04629	3.91764	1.81264	no	ENSGALT00000100919	ENSGALG00000052974	483873
peak_1309	chr1	162461342	162461470	129	162461436	7	4.19816	3.48234	1.382	no	ENSGALT00000086009	ENSGALG00000044238	167088
peak_1310	chr1	162462484	162462604	121	162462538	11	7.84196	5.22351	3.88049	no	ENSGALT00000086009	ENSGALG00000044238	165954
peak_1311	chr1	162700739	162700864	126	162700805	12	8.69246	5.56301	4.6536	no	ENSGALT00000086009	ENSGALG00000044238	72181
peak_1312	chr1	163135489	163135631	143	163135504	10	6.87189	4.78822	3.07052	no	ENSGALT00000055235	gga-mir-7445-2	21719
peak_1313	chr1	163205554	163205703	150	163205583	10	6.50442	4.55548	2.87066	no	ENSGALT00000027374	ENSGALG00000016934	6865
peak_1314	chr1	163311624	163311804	181	163311625	9	4.1227	3.20307	1.382	no	ENSGALT00000097486	ENSGALG00000047329	4802
peak_1315	chr1	163335506	163335635	130	163335560	7	4.19816	3.48234	1.382	no	ENSGALT00000097486	ENSGALG00000047329	18900
peak_1316	chr1	163567456	163567587	132	163567531	9	5.93888	4.35293	2.38484	no	ENSGALT00000027376	TDRD3	63094
peak_1317	chr1	163579291	163579408	118	163579332	7	4.19816	3.48234	1.382	no	ENSGALT00000027376	TDRD3	51273
peak_1318	chr1	163703026	163703202	177	163703103	7	4.19816	3.48234	1.382	no	ENSGALT00000027377	DIAPH3	15188
peak_1319	chr1	164058569	164058689	121	164058686	46	4.07451	1.77599	1.382	no	ENSGALT00000103303	DIAPH3	316605
peak_1320	chr1	164103397	164103509	113	164103415	9	5.90987	4.33434	2.38484	no	ENSGALT00000103303	DIAPH3	361433
peak_1321	chr1	164134755	164134863	109	164134785	9	4.45821	3.41177	1.6178	no	ENSGALT00000105839	ENSGALG00000055132	367593
peak_1322	chr1	164254293	164254432	140	164254419	7	3.9418	3.31308	1.382	no	ENSGALT00000105839	ENSGALG00000055132	248024
peak_1323	chr1	164375994	164376143	150	164376081	7	4.17561	3.46747	1.382	no	ENSGALT00000105839	ENSGALG00000055132	126313
peak_1324	chr1	164417713	164417865	153	164417730	33	6.50927	2.54141	2.87538	no	ENSGALT00000105839	ENSGALG00000055132	84591
peak_1325	chr1	164418033	164418241	209	164418064	37	9.44413	3.08507	5.31604	no	ENSGALT00000105839	ENSGALG00000055132	84215
peak_1326	chr1	164494981	164495090	110	164495058	7	4.19816	3.48234	1.382	no	ENSGALT00000105839	ENSGALG00000055132	7366
peak_1327	chr1	164606201	164606320	120	164606233	9	5.51972	4.08452	2.24016	no	ENSGALT00000105839	ENSGALG00000055132	103745
peak_1328	chr1	164818053	164818173	121	164818163	8	5.04629	3.91764	1.81264	no	ENSGALT00000101103	ENSGALG00000051789	37204
peak_1329	chr1	164854635	164854774	140	164854765	12	8.84621	5.65881	4.7638	no	ENSGALT00000104417	PCDH17	7475
peak_1330	chr1	164867415	164867547	133	164867502	10	4.84545	3.52337	1.81264	no	ENSGALT00000104417	PCDH17	5166
peak_1331	chr1	164939651	164939767	117	164939699	7	4.19816	3.48234	1.382	no	ENSGALT00000104417	PCDH17	77402
peak_1332	chr1	165061400	165061535	136	165061497	7	3.9418	3.31308	1.382	no	ENSGALT00000104417	PCDH17	199151
peak_1333	chr1	165327568	165327684	117	165327633	7	4.15875	3.45634	1.382	no	ENSGALT00000104417	PCDH17	465319
peak_1334	chr1	165566681	165566867	187	165566700	99	7.55035	1.79152	3.67673	no	ENSGALT00000044640	RF02271	619759
peak_1335	chr1	165782470	165782632	163	165782577	11	7.77988	5.18452	3.88049	no	ENSGALT00000044640	RF02271	403994
peak_1336	chr1	165836727	165836908	182	165836788	8	5.04629	3.91764	1.81264	no	ENSGALT00000044640	RF02271	349718
peak_1337	chr1	165966750	165966894	145	165966815	9	5.71937	4.2123	2.37159	no	ENSGALT00000044640	RF02271	219732
peak_1338	chr1	166039566	166039716	151	166039585	7	4.19816	3.48234	1.382	no	ENSGALT00000044640	RF02271	146910
peak_1339	chr1	166048621	166048848	228	166048770	8	5.04629	3.91764	1.81264	no	ENSGALT00000044640	RF02271	137778
peak_1340	chr1	166058404	166058523	120	166058432	9	5.61805	4.14742	2.28255	no	ENSGALT00000044640	RF02271	128103
peak_1341	chr1	166241146	166241251	106	166241248	8	4.75301	3.72721	1.81264	no	ENSGALT00000044640	RF02271	54520
peak_1342	chr1	166532355	166532471	117	166532432	41	18.4576	5.20229	13.8739	no	ENSGALT00000042312	RF00494	138041
peak_1343	chr1	166591238	166591343	106	166591319	9	5.93888	4.35293	2.38484	no	ENSGALT00000042312	RF00494	196924
peak_1344	chr1	166765763	166765867	105	166765832	10	6.87189	4.78822	3.07052	no	ENSGALT00000027385	OLFM4	155099
peak_1345	chr1	166928342	166928479	138	166928467	8	4.75301	3.72721	1.81264	no	ENSGALT00000027385	OLFM4	7376
peak_1346	chr1	167025158	167025273	116	167025227	9	5.82387	4.27924	2.38484	no	ENSGALT00000048505	PCDH8	5450
peak_1347	chr1	167029865	167029974	110	167029893	8	5.04629	3.91764	1.81264	no	ENSGALT00000048505	PCDH8	10157
peak_1348	chr1	167421458	167421734	277	167421711	8	4.01683	3.25105	1.382	no	ENSGALT00000028496	RF00001	62479
peak_1349	chr1	167426498	167426612	115	167426569	8	5.04629	3.91764	1.81264	no	ENSGALT00000028496	RF00001	57601
peak_1350	chr1	167437898	167438084	187	167437920	10	6.09538	4.29742	2.52854	no	ENSGALT00000028496	RF00001	46129
peak_1351	chr1	167577676	167577793	118	167577774	7	4.19816	3.48234	1.382	no	ENSGALT00000036496	DGKH	35636
peak_1352	chr1	167675000	167675138	139	167675077	10	6.87189	4.78822	3.07052	no	ENSGALT00000104726	DGKH	31314
peak_1353	chr1	167766534	167766646	113	167766630	7	4.19816	3.48234	1.382	no	ENSGALT00000050084	AKAP11	36722
peak_1354	chr1	167867059	167867203	145	167867094	7	4.19816	3.48234	1.382	yes	ENSGALT00000045029	TNFSF11	26777
peak_1355	chr1	168064708	168064812	105	168064780	8	4.75301	3.72721	1.81264	no	ENSGALT00000027417	DNAJC15	10390
peak_1356	chr1	168194230	168194437	208	168194419	10	6.87189	4.78822	3.07052	no	ENSGALT00000027417	DNAJC15	139912
peak_1357	chr1	168305542	168305682	141	168305619	115	62.0506	7.48368	56.7294	no	ENSGALT00000108204	gga-mir-6555	68948
peak_1358	chr1	168440012	168440137	126	168440131	9	5.61805	4.14742	2.28255	no	ENSGALT00000027419	ENOX1	31712
peak_1359	chr1	168452470	168452593	124	168452479	9	4.1227	3.20307	1.382	no	ENSGALT00000027419	ENOX1	44170
peak_1360	chr1	168580019	168580170	152	168580025	8	5.04629	3.91764	1.81264	no	ENSGALT00000099897	ENSGALG00000016969	64859
peak_1361	chr1	168694692	168694805	114	168694778	7	4.19816	3.48234	1.382	no	ENSGALT00000046228	TSC22D1;ENSGALG00000016971	48430
peak_1362	chr1	168934402	168934520	119	168934440	11	5.8533	3.99295	2.38484	no	ENSGALT00000036491	NUFIP1	16247
peak_1363	chr1	169045342	169045535	194	169045530	8	5.04629	3.91764	1.81264	no	ENSGALT00000027428	KCTD4	26397
peak_1364	chr1	169502469	169502607	139	169502491	8	4.75301	3.72721	1.81264	no	ENSGALT00000027449	LRCH1	18043
peak_1365	chr1	169656917	169657031	115	169656976	11	5.60467	3.84368	2.27743	no	ENSGALT00000086405	ESD	1821
peak_1366	chr1	169764599	169764724	126	169764724	8	5.04629	3.91764	1.81264	no	ENSGALT00000027452	HTR2A	67442
peak_1367	chr1	169818381	169818493	113	169818411	10	6.34137	4.45245	2.75618	no	ENSGALT00000027452	HTR2A	121224
peak_1368	chr1	169910686	169910842	157	169910791	7	4.19816	3.48234	1.382	no	ENSGALT00000027453	SUCLA2	74823
peak_1369	chr1	170245932	170246054	123	170245971	7	4.19816	3.48234	1.382	no	ENSGALT00000105753	CYSLTR2	20117
peak_1370	chr1	170318582	170318708	127	170318662	10	5.80963	4.11818	2.38484	yes	ENSGALT00000027464	FNDC3A	57
peak_1371	chr1	170476214	170476320	107	170476232	8	4.75301	3.72721	1.81264	no	ENSGALT00000067406	CDADC1	28227
peak_1372	chr1	170584708	170584864	157	170584718	9	5.78168	4.25221	2.38484	yes	ENSGALT00000106510	RCBTB1;RCBTB2	1047
peak_1373	chr1	170787891	170788003	113	170787968	17	7.37921	3.96766	3.53058	no	ENSGALT00000046000	RF02109	54268
peak_1374	chr1	170798814	170798980	167	170798857	12	8.84621	5.65881	4.7638	no	ENSGALT00000046000	RF02109	65191
peak_1375	chr1	170947978	170948091	114	170947985	8	5.04629	3.91764	1.81264	no	ENSGALT00000046000	RF02109	214355
peak_1376	chr1	171290384	171290507	124	171290470	7	4.19816	3.48234	1.382	no	ENSGALT00000070399	ENSGALG00000017016	46421
peak_1377	chr1	171317431	171317535	105	171317499	10	6.87189	4.78822	3.07052	no	ENSGALT00000070399	ENSGALG00000017016	19393
peak_1378	chr1	171410536	171410646	111	171410631	8	4.7792	3.74421	1.81264	no	ENSGALT00000027487	SERPINE3	11666
peak_1379	chr1	171455300	171455467	168	171455303	8	4.94413	3.85131	1.81264	no	ENSGALT00000069160	INTS6	3443
peak_1380	chr1	171489800	171489937	138	171489864	9	4.1227	3.20307	1.382	no	ENSGALT00000027490	WDFY2	13362
peak_1381	chr1	171497711	171497875	165	171497733	10	5.57762	3.9735	2.27743	no	ENSGALT00000051072	WDFY2	8822
peak_1382	chr1	171519049	171519174	126	171519084	9	5.60856	4.14135	2.27743	no	ENSGALT00000051072	WDFY2	12352
peak_1383	chr1	171595407	171595649	243	171595640	8	5.04629	3.91764	1.81264	yes	ENSGALT00000099181	TMEM272	15299
peak_1384	chr1	171667545	171667650	106	171667585	9	4.77722	3.61227	1.81264	no	ENSGALT00000027501	ATP7B	2857
peak_1385	chr1	172085089	172085255	167	172085146	14	7.21408	4.31571	3.38494	yes	ENSGALT00000027523	COG6	184114
peak_1386	chr1	172152888	172153063	176	172152958	9	5.93888	4.35293	2.38484	no	ENSGALT00000027523	COG6	116306
peak_1387	chr1	172274048	172274154	107	172274062	7	4.19816	3.48234	1.382	no	ENSGALT00000027523	COG6	4679
peak_1388	chr1	172342715	172342834	120	172342795	15	12.0411	6.96468	7.72628	no	ENSGALT00000027525	LHFPL6	53035
peak_1389	chr1	172479669	172479828	160	172479771	10	6.50442	4.55548	2.87066	no	ENSGALT00000107249	NHLRC3	86509
peak_1390	chr1	172497291	172497465	175	172497405	8	5.04629	3.91764	1.81264	no	ENSGALT00000107249	NHLRC3	68872
peak_1391	chr1	172587757	172587891	135	172587839	9	5.93888	4.35293	2.38484	no	ENSGALT00000027529	STOML3	1688
peak_1392	chr1	172830822	172830962	141	172830888	8	5.04629	3.91764	1.81264	no	ENSGALT00000078166	FREM2	54791
peak_1393	chr1	173000929	173001101	173	173000971	11	7.84196	5.22351	3.88049	no	ENSGALT00000049545	UFM1	94397
peak_1394	chr1	173271538	173271670	133	173271597	7	3.9418	3.31308	1.382	no	ENSGALT00000027540	POSTN	100774
peak_1395	chr1	173356134	173356269	136	173356259	18	5.11448	2.85949	1.87321	no	ENSGALT00000027540	POSTN	16175
peak_1396	chr1	173383770	173383924	155	173383799	11	7.43726	4.96962	3.57377	no	ENSGALT00000036466	POSTN	10852
peak_1397	chr1	173396886	173397154	269	173397108	10	5.57762	3.9735	2.27743	no	ENSGALT00000036466	POSTN	23968
peak_1398	chr1	173440069	173440200	132	173440124	11	7.43726	4.96962	3.57377	no	ENSGALT00000036466	POSTN	67151
peak_1399	chr1	173508432	173508592	161	173508490	8	5.04629	3.91764	1.81264	no	ENSGALT00000092542	ENSGALG00000054754	37961
peak_1400	chr1	173646284	173646522	239	173646299	8	4.75301	3.72721	1.81264	yes	ENSGALT00000036465	SUPT20H	11546
peak_1401	chr1	173648193	173648307	115	173648223	7	3.9418	3.31308	1.382	no	ENSGALT00000036465	SUPT20H	9761
peak_1402	chr1	173652785	173652901	117	173652822	8	4.85136	3.79107	1.81264	no	ENSGALT00000036465	SUPT20H	5167
peak_1403	chr1	173680890	173681010	121	173680956	10	6.87189	4.78822	3.07052	no	ENSGALT00000106619	EXOSC8	18775
peak_1404	chr1	173709501	173709650	150	173709503	8	4.75301	3.72721	1.81264	no	ENSGALT00000027546	ALG5	8749
peak_1405	chr1	173758522	173758711	190	173758690	8	5.04629	3.91764	1.81264	no	ENSGALT00000027547	SMAD9	548
peak_1406	chr1	174181636	174181773	138	174181719	8	5.04629	3.91764	1.81264	no	ENSGALT00000095393	DCLK1	67566
peak_1407	chr1	174249248	174249389	142	174249281	12	7.67839	4.93556	3.79415	no	ENSGALT00000095393	DCLK1	0
peak_1408	chr1	174317143	174317256	114	174317185	8	5.04629	3.91764	1.81264	no	ENSGALT00000095393	DCLK1	67804
peak_1409	chr1	174321779	174321887	109	174321827	7	4.19816	3.48234	1.382	no	ENSGALT00000095393	DCLK1	72440
peak_1410	chr1	174351343	174351501	159	174351470	9	5.93888	4.35293	2.38484	no	ENSGALT00000095393	DCLK1	102004
peak_1411	chr1	174454626	174454738	113	174454634	10	6.74399	4.70716	3.07052	no	ENSGALT00000091535	RF02271	45157
peak_1412	chr1	174491803	174492024	222	174492020	11	6.02057	4.09413	2.46006	no	ENSGALT00000091535	RF02271	7871
peak_1413	chr1	174697672	174697874	203	174697699	11	6.41476	4.33473	2.81437	no	ENSGALT00000027556	NBEA	146089
peak_1414	chr1	174820511	174820664	154	174820648	10	6.87189	4.78822	3.07052	no	ENSGALT00000027556	NBEA	23299
peak_1415	chr1	174942975	174943128	154	174943025	15	12.0411	6.96468	7.72628	no	ENSGALT00000027556	NBEA	99012
peak_1416	chr1	175073010	175073161	152	175073096	13	9.88219	6.0941	5.70943	no	ENSGALT00000027564	RFC3	166743
peak_1417	chr1	175092013	175092169	157	175092061	12	8.40423	5.38375	4.3858	yes	ENSGALT00000027564	RFC3	147735
peak_1418	chr1	175156948	175157055	108	175156987	9	4.77722	3.61227	1.81264	no	ENSGALT00000027564	RFC3	82849
peak_1419	chr1	175262179	175262359	181	175262250	12	8.84621	5.65881	4.7638	no	ENSGALT00000027564	RFC3	22275
peak_1420	chr1	175267982	175268086	105	175267992	7	4.10881	3.42339	1.382	no	ENSGALT00000027564	RFC3	28078
peak_1421	chr1	175290413	175290582	170	175290430	9	5.93888	4.35293	2.38484	no	ENSGALT00000027564	RFC3	50509
peak_1422	chr1	175393072	175393417	346	175393272	17	13.8868	7.58214	9.47755	yes	ENSGALT00000048044	ENSGALG00000042339;ENSGALG00000017065	55893
peak_1423	chr1	175864550	175864684	135	175864607	11	7.84196	5.22351	3.88049	no	ENSGALT00000094873	ENSGALG00000051184	13288
peak_1424	chr1	176014385	176014594	210	176014456	11	7.43726	4.96962	3.57377	no	ENSGALT00000077721	ZAR1	75624
peak_1425	chr1	176393425	176393617	193	176393591	12	6.39764	4.16399	2.80636	yes	ENSGALT00000044379	ALOX5AP	31050
peak_1426	chr1	176618056	176618186	131	176618122	12	8.84621	5.65881	4.7638	no	ENSGALT00000027595	KATNAL1	36377
peak_1427	chr1	177134506	177134652	147	177134552	9	5.42425	4.02349	2.15327	yes	ENSGALT00000030102	POMP	142
peak_1428	chr1	177163319	177163492	174	177163351	14	5.86144	3.58593	2.38484	yes	ENSGALT00000027608	FLT1	2047
peak_1429	chr1	177184270	177184379	110	177184334	7	4.19816	3.48234	1.382	no	ENSGALT00000027608	FLT1	18731
peak_1430	chr1	177192872	177193103	232	177193093	8	4.01683	3.25105	1.382	no	ENSGALT00000027608	FLT1	27333
peak_1431	chr1	177327407	177327590	184	177327445	9	5.93888	4.35293	2.38484	no	ENSGALT00000064641	PAN3	8671
peak_1432	chr1	177352439	177352594	156	177352517	7	3.9418	3.31308	1.382	no	ENSGALT00000080989	FLT3	12373
peak_1433	chr1	177392084	177392293	210	177392224	10	6.50442	4.55548	2.87066	no	ENSGALT00000050502	CDX2	3484
peak_1434	chr1	177453403	177453542	140	177453434	8	4.94413	3.85131	1.81264	no	ENSGALT00000062843	GSX1	9151
peak_1435	chr1	177594676	177594844	169	177594778	10	6.87189	4.78822	3.07052	no	ENSGALT00000091286	MTIF3	4095
peak_1436	chr1	177640253	177640382	130	177640255	8	5.04629	3.91764	1.81264	no	ENSGALT00000027622	RF00443;RPL21;RASL11A;RF00187	8857
peak_1437	chr1	177701210	177701338	129	177701298	9	5.60856	4.14135	2.27743	no	ENSGALT00000068350	USP12	28612
peak_1438	chr1	177918117	177918296	180	177918261	7	4.19816	3.48234	1.382	no	ENSGALT00000090905	WASF3	22576
peak_1439	chr1	177921948	177922138	191	177922097	9	5.42425	4.02349	2.15327	yes	ENSGALT00000090905	WASF3	26407
peak_1440	chr1	178042544	178042703	160	178042586	14	10.9478	6.52939	6.70118	no	ENSGALT00000027631	RNF6	8627
peak_1441	chr1	178624799	178624938	140	178624923	10	5.57762	3.9735	2.27743	no	ENSGALT00000105976	ENSGALG00000019077	27926
peak_1442	chr1	178730815	178730923	109	178730907	7	4.19816	3.48234	1.382	no	ENSGALT00000027653	MIPEP;ENSGALG00000017117	859
peak_1443	chr1	178809384	178809510	127	178809413	11	7.84196	5.22351	3.88049	no	ENSGALT00000042521	RF00026	8012
peak_1444	chr1	178876410	178876549	140	178876413	8	4.01683	3.25105	1.382	no	ENSGALT00000091253	TNFRSF19	1685
peak_1445	chr1	178876957	178877108	152	178877074	8	4.75301	3.72721	1.81264	no	ENSGALT00000058434	TNFRSF19	2217
peak_1446	chr1	179010431	179010563	133	179010497	9	5.93888	4.35293	2.38484	no	ENSGALT00000073045	SGCG	38997
peak_1447	chr1	179102608	179102765	158	179102723	11	6.87845	4.62105	3.07553	yes	ENSGALT00000074040	SGCG	68
peak_1448	chr1	179293999	179294110	112	179294041	11	7.84196	5.22351	3.88049	no	ENSGALT00000074040	SGCG	191459
peak_1449	chr1	179427078	179427361	284	179427345	9	5.93888	4.35293	2.38484	no	ENSGALT00000044176	FGF9	290196
peak_1450	chr1	179521078	179521251	174	179521214	7	4.19816	3.48234	1.382	no	ENSGALT00000044176	FGF9	196306
peak_1451	chr1	180338113	180338298	186	180338169	10	6.26791	4.40609	2.69013	yes	ENSGALT00000027682	GJA3	24982
peak_1452	chr1	180354862	180355002	141	180354905	9	4.77722	3.61227	1.81264	no	ENSGALT00000043420	ENSGALG00000043421;ENSGALG00000017139	16815
peak_1453	chr1	180613048	180613161	114	180613085	9	5.93888	4.35293	2.38484	yes	ENSGALT00000059195	MPHOSPH8;PARP4	103
peak_1454	chr1	180904858	180904967	110	180904910	8	5.01086	3.89464	1.81264	no	ENSGALT00000044173	FDX1	12637
peak_1455	chr1	180936086	180936249	164	180936214	10	6.50442	4.55548	2.87066	yes	ENSGALT00000021058	RDX	73
peak_1456	chr1	181115065	181115324	260	181115080	9	5.60856	4.14135	2.27743	no	ENSGALT00000027705	ZC3H12C	106326
peak_1457	chr1	181151587	181151740	154	181151611	9	4.1227	3.20307	1.382	no	ENSGALT00000027707	C11orf87	75015
peak_1458	chr1	181377209	181377346	138	181377337	11	7.43726	4.96962	3.57377	no	ENSGALT00000027709	DDX10	109814
peak_1459	chr1	181509265	181509369	105	181509299	7	4.19816	3.48234	1.382	no	ENSGALT00000027709	DDX10	22105
peak_1460	chr1	181548455	181548599	145	181548505	8	5.04629	3.91764	1.81264	yes	ENSGALT00000027711	KDELC2	10738
peak_1461	chr1	181615717	181615843	127	181615748	7	3.94915	3.31794	1.382	no	ENSGALT00000027713	ATM	34826
peak_1462	chr1	181738082	181738216	135	181738179	8	5.04629	3.91764	1.81264	no	ENSGALT00000027726	RAB39A	4043
peak_1463	chr1	181824217	181824365	149	181824292	9	4.1227	3.20307	1.382	no	ENSGALT00000027729	SLN	2030
peak_1464	chr1	182385615	182385726	112	182385632	8	4.91599	3.83304	1.81264	no	ENSGALT00000045696	AASDHPPT	51471
peak_1465	chr1	182582824	182582980	157	182582931	9	5.93888	4.35293	2.38484	no	ENSGALT00000099810	GRIA4;ENSGALG00000051066	44915
peak_1466	chr1	182654619	182654985	367	182654650	10	6.50442	4.55548	2.87066	no	ENSGALT00000059426	GRIA4;ENSGALG00000051066	63898
peak_1467	chr1	182837169	182837277	109	182837170	8	5.04629	3.91764	1.81264	no	ENSGALT00000070697	GRIA4;ENSGALG00000051066	117260
peak_1468	chr1	182877162	182877275	114	182877247	7	4.19816	3.48234	1.382	no	ENSGALT00000099702	ENSGALG00000048078	96756
peak_1469	chr1	182901198	182901320	123	182901318	13	3.85405	2.66971	1.382	yes	ENSGALT00000099702	ENSGALG00000048078	72711
peak_1470	chr1	183050412	183050521	110	183050476	11	7.43726	4.96962	3.57377	no	ENSGALT00000106873	ENSGALG00000054902	58131
peak_1471	chr1	183093652	183093815	164	183093736	13	9.88219	6.0941	5.70943	no	ENSGALT00000106873	ENSGALG00000054902	14837
peak_1472	chr1	183131420	183131543	124	183131461	7	4.14199	3.44529	1.382	no	ENSGALT00000106873	ENSGALG00000054902	22768
peak_1473	chr1	183257315	183257419	105	183257370	9	5.93888	4.35293	2.38484	no	ENSGALT00000030073	PDGFD	24801
peak_1474	chr1	184056095	184056216	122	184056194	8	5.04629	3.91764	1.81264	yes	ENSGALT00000102313	YAP1;C1H11ORF70	688
peak_1475	chr1	184088530	184088644	115	184088606	8	4.63157	3.64839	1.77437	yes	ENSGALT00000027775	YAP1;C1H11ORF70	11379
peak_1476	chr1	184225994	184226114	121	184226049	11	7.84196	5.22351	3.88049	no	ENSGALT00000104246	ENSGALG00000047752	27221
peak_1477	chr1	184458349	184458509	161	184458396	9	5.93888	4.35293	2.38484	no	ENSGALT00000027789	PGR	35907
peak_1478	chr1	184581260	184581391	132	184581262	8	4.67421	3.67606	1.80996	no	ENSGALT00000027789	PGR	86844
peak_1479	chr1	184647141	184647288	148	184647265	10	6.87189	4.78822	3.07052	no	ENSGALT00000027794	ARHGAP42	55756
peak_1480	chr1	184652108	184652274	167	184652237	10	6.09538	4.29742	2.52854	no	ENSGALT00000027794	ARHGAP42	50770
peak_1481	chr1	185048662	185048839	178	185048780	7	3.9418	3.31308	1.382	no	ENSGALT00000028607	RF00026	29128
peak_1482	chr1	185288049	185288183	135	185288062	8	5.04629	3.91764	1.81264	no	ENSGALT00000104086	ENSGALG00000054590	21664
peak_1483	chr1	185522587	185522778	192	185522740	15	10.0802	5.77964	5.89515	no	ENSGALT00000050284	CNTN5	136326
peak_1484	chr1	185648979	185649110	132	185649095	7	4.19816	3.48234	1.382	no	ENSGALT00000050284	CNTN5	262718
peak_1485	chr1	185863376	185863530	155	185863450	9	4.1227	3.20307	1.382	no	ENSGALT00000105677	ENSGALG00000054365	308914
peak_1486	chr1	185892327	185892450	124	185892448	8	4.75301	3.72721	1.81264	no	ENSGALT00000105677	ENSGALG00000054365	279994
peak_1487	chr1	186050311	186050520	210	186050439	9	5.82387	4.27924	2.38484	no	ENSGALT00000105677	ENSGALG00000054365	121924
peak_1488	chr1	186180982	186181234	253	186180982	32	3.92511	1.95092	1.382	no	ENSGALT00000105677	ENSGALG00000054365	8538
peak_1489	chr1	186462087	186462225	139	186462180	11	5.18211	3.59334	1.93457	yes	ENSGALT00000102271	MTMR2	27748
peak_1490	chr1	186513187	186513303	117	186513286	7	4.16716	3.4619	1.382	no	ENSGALT00000027800	MTMR2	9619
peak_1491	chr1	186599804	186600184	381	186600007	12	8.84621	5.65881	4.7638	yes	ENSGALT00000067561	FAM76B	41331
peak_1492	chr1	187083378	187083531	154	187083389	8	5.04629	3.91764	1.81264	yes	ENSGALT00000027829	VSTM5	0
peak_1493	chr1	187145140	187145255	116	187145186	10	6.87189	4.78822	3.07052	no	ENSGALT00000042303	RF00494	8934
peak_1494	chr1	187449682	187449833	152	187449739	8	5.04629	3.91764	1.81264	no	ENSGALT00000027844	MTNR1B	94579
peak_1495	chr1	187596857	187597028	172	187596984	8	4.85136	3.79107	1.81264	no	ENSGALT00000027844	MTNR1B	52445
peak_1496	chr1	187623757	187623908	152	187623850	12	7.43559	4.78708	3.57377	no	ENSGALT00000093333	ENSGALG00000047766	39359
peak_1497	chr1	187633548	187633806	259	187633747	10	6.87189	4.78822	3.07052	no	ENSGALT00000093333	ENSGALG00000047766	29461
peak_1498	chr1	187709988	187710165	178	187710027	10	6.50442	4.55548	2.87066	yes	ENSGALT00000093333	ENSGALG00000047766	46721
peak_1499	chr1	187715720	187715880	161	187715725	8	5.04629	3.91764	1.81264	no	ENSGALT00000093333	ENSGALG00000047766	52453
peak_1500	chr1	187825964	187826084	121	187826009	9	5.93888	4.35293	2.38484	no	ENSGALT00000093333	ENSGALG00000047766	162697
peak_1501	chr1	187826769	187826897	129	187826835	10	6.87189	4.78822	3.07052	no	ENSGALT00000101402	FAT3	163170
peak_1502	chr1	188135732	188135865	134	188135755	10	4.84545	3.52337	1.81264	no	ENSGALT00000027846	FAT3	118747
peak_1503	chr1	188417726	188417878	153	188417768	11	7.84196	5.22351	3.88049	no	ENSGALT00000096625	ENSGALG00000049896	162658
peak_1504	chr1	188537066	188537198	133	188537095	27	7.78091	3.18881	3.88049	no	ENSGALT00000096625	ENSGALG00000049896	281998
peak_1505	chr1	188697602	188697836	235	188697649	7	4.06794	3.3964	1.382	no	ENSGALT00000070354	CHORDC1	170388
peak_1506	chr1	188703082	188703230	149	188703187	8	4.65708	3.66495	1.79869	no	ENSGALT00000070354	CHORDC1	164994
peak_1507	chr1	188793948	188794175	228	188794084	9	5.60856	4.14135	2.27743	no	ENSGALT00000070354	CHORDC1	74049
peak_1508	chr1	188869890	188870069	180	188869979	8	4.75301	3.72721	1.81264	no	ENSGALT00000070354	CHORDC1	1666
peak_1509	chr1	188918611	188918718	108	188918665	8	5.04629	3.91764	1.81264	no	ENSGALT00000027854	NAALAD2	3914
peak_1510	chr1	188997259	188997370	112	188997283	9	5.60856	4.14135	2.27743	no	ENSGALT00000101314	Nox4	28411
peak_1511	chr1	189157164	189157296	133	189157194	8	4.42744	3.51607	1.5882	no	ENSGALT00000027865	TYR	45601
peak_1512	chr1	189175787	189175911	125	189175818	49	10.498	2.8373	6.28599	no	ENSGALT00000027865	TYR	26986
peak_1513	chr1	189582029	189582256	228	189582121	14	10.4311	6.21202	6.22487	no	ENSGALT00000044910	RAB38	5721
peak_1514	chr1	189694371	189694552	182	189694442	9	5.93888	4.35293	2.38484	no	ENSGALT00000042198	gga-mir-1657	99135
peak_1515	chr1	189808830	189809045	216	189808903	11	5.60467	3.84368	2.27743	no	ENSGALT00000103468	TMEM135	190059
peak_1516	chr1	189974893	189975011	119	189974914	8	4.34975	3.46579	1.51846	no	ENSGALT00000103468	TMEM135	24093
peak_1517	chr1	190004821	190004985	165	190004917	8	5.04629	3.91764	1.81264	no	ENSGALT00000103468	TMEM135	5717
peak_1518	chr1	190078981	190079104	124	190079037	14	10.9478	6.52939	6.70118	no	ENSGALT00000027875	PRSS23	25199
peak_1519	chr1	190083634	190083750	117	190083690	7	4.10881	3.42339	1.382	no	ENSGALT00000027875	PRSS23	20553
peak_1520	chr1	190395884	190396025	142	190395908	7	4.19816	3.48234	1.382	no	ENSGALT00000027884	PCF11	11745
peak_1521	chr1	190458436	190458675	240	190458463	8	5.04629	3.91764	1.81264	no	ENSGALT00000067823	CCDC90B	4063
peak_1522	chr1	190571462	190571575	114	190571469	11	4.3845	3.1337	1.5514	no	ENSGALT00000090386	ENSGALG00000045305	20944
peak_1523	chr1	190617958	190618112	155	190617969	8	5.04629	3.91764	1.81264	no	ENSGALT00000077007	ENSGALG00000041225	11527
peak_1524	chr1	190737648	190737752	105	190737721	11	7.84196	5.22351	3.88049	no	ENSGALT00000099885	ENSGALG00000047652	62183
peak_1525	chr1	190761475	190761615	141	190761549	8	5.04629	3.91764	1.81264	no	ENSGALT00000099885	ENSGALG00000047652	38320
peak_1526	chr1	191445564	191445678	115	191445648	7	4.19816	3.48234	1.382	no	ENSGALT00000100043	ENSGALG00000051620	28155
peak_1527	chr1	191620746	191620939	194	191620850	8	5.03992	3.9135	1.81264	no	ENSGALT00000021629	ENSGALG00000013247	7682
peak_1528	chr1	191706571	191706677	107	191706607	7	4.19816	3.48234	1.382	no	ENSGALT00000060042	PICALM	12663
peak_1529	chr1	191718893	191719021	129	191718947	7	4.19816	3.48234	1.382	no	ENSGALT00000060042	PICALM	24985
peak_1530	chr1	191879358	191879524	167	191879383	9	5.93888	4.35293	2.38484	no	ENSGALT00000062769	ENSGALG00000037819	65576
peak_1531	chr1	192101474	192101597	124	192101556	20	13.7244	6.72644	9.32193	no	ENSGALT00000047209	TAS2R4	263494
peak_1532	chr1	192173291	192173538	248	192173478	10	6.87189	4.78822	3.07052	no	ENSGALT00000047209	TAS2R4	191553
peak_1533	chr1	192367610	192367743	134	192367678	35	37.596	15.4053	32.5968	no	ENSGALT00000047209	TAS2R4	2519
peak_1534	chr1	192466346	192466486	141	192466407	13	9.88219	6.0941	5.70943	no	ENSGALT00000047209	TAS2R4	101255
peak_1535	chr1	192573372	192573503	132	192573425	11	7.84196	5.22351	3.88049	no	ENSGALT00000047209	TAS2R4	208281
peak_1536	chr1	192634448	192634561	114	192634485	10	4.78679	3.48781	1.81264	yes	ENSGALT00000047209	TAS2R4	269357
peak_1537	chr1	192634683	192634914	232	192634691	12	4.07505	2.86553	1.382	yes	ENSGALT00000047209	TAS2R4	269592
peak_1538	chr1	192649886	192649990	105	192649894	7	4.19816	3.48234	1.382	no	ENSGALT00000047209	TAS2R4	284795
peak_1539	chr1	192761828	192761940	113	192761918	8	5.04629	3.91764	1.81264	no	ENSGALT00000047209	TAS2R4	396737
peak_1540	chr1	192796116	192796307	192	192796161	9	5.60856	4.14135	2.27743	no	ENSGALT00000047209	TAS2R4	431025
peak_1541	chr1	192960216	192960459	244	192960430	40	15.0322	4.32123	10.5732	no	ENSGALT00000108353	ENSGALG00000049023	267923
peak_1542	chr1	192966262	192966371	110	192966333	9	5.60856	4.14135	2.27743	no	ENSGALT00000108353	ENSGALG00000049023	262011
peak_1543	chr1	193134198	193134316	119	193134198	10	4.84545	3.52337	1.81264	no	ENSGALT00000108353	ENSGALG00000049023	94066
peak_1544	chr1	193283664	193283774	111	193283703	10	6.51499	4.56217	2.87739	no	ENSGALT00000108353	ENSGALG00000049023	55282
peak_1545	chr1	194118145	194118253	109	194118153	19	5.65549	3.00359	2.31722	no	ENSGALT00000099373	ENSGALG00000052684	56818
peak_1546	chr1	194266659	194266828	170	194266782	11	5.60467	3.84368	2.27743	no	ENSGALT00000098484	USP35	5195
peak_1547	chr1	194374559	194374811	253	194374738	14	7.21408	4.31571	3.38494	yes	ENSGALT00000066015	AAMDC	0
peak_1548	chr1	194493358	194493665	308	194493376	9	4.98506	3.7438	1.81264	no	ENSGALT00000102219	PAK1	8729
peak_1549	chr1	194513701	194513805	105	194513716	9	5.60856	4.14135	2.27743	no	ENSGALT00000000963	PAK1	10143
peak_1550	chr1	194654975	194655157	183	194654979	8	5.04629	3.91764	1.81264	no	ENSGALT00000092359	MYO7A	20445
peak_1551	chr1	194874757	194874907	151	194874867	9	5.60856	4.14135	2.27743	yes	ENSGALT00000001106	TSKU	681
peak_1552	chr1	194875784	194875900	117	194875819	7	4.19816	3.48234	1.382	no	ENSGALT00000001106	TSKU	1708
peak_1553	chr1	194924312	194924473	162	194924375	10	6.87189	4.78822	3.07052	no	ENSGALT00000088091	ENSGALG00000000808	35412
peak_1554	chr1	194931269	194931756	488	194931500	9	4.673	3.54657	1.80996	yes	ENSGALT00000088091	ENSGALG00000000808	28129
peak_1555	chr1	194946220	194946327	108	194946236	8	5.04629	3.91764	1.81264	no	ENSGALT00000088091	ENSGALG00000000808	13558
peak_1556	chr1	195040881	195041062	182	195040921	9	5.93171	4.34834	2.38484	yes	ENSGALT00000001192	ENSGALG00000000818	8206
peak_1557	chr1	195110719	195110834	116	195110812	8	5.04629	3.91764	1.81264	no	ENSGALT00000051842	ENSGALG00000038551;ENSGALG00000052067;ENSGALG00000047223	16402
peak_1558	chr1	195279440	195279551	112	195279463	7	4.19816	3.48234	1.382	no	ENSGALT00000001231	WNT11	35619
peak_1559	chr1	195310493	195310600	108	195310555	14	6.48659	3.91712	2.87066	no	ENSGALT00000001231	WNT11	4570
peak_1560	chr1	195407417	195407540	124	195407525	10	5.57762	3.9735	2.27743	no	ENSGALT00000001231	WNT11	92247
peak_1561	chr1	195449194	195449318	125	195449232	10	6.87189	4.78822	3.07052	no	ENSGALT00000107741	UVRAG	114190
peak_1562	chr1	195655294	195655482	189	195655314	12	8.15708	5.23053	4.16689	no	ENSGALT00000092691	ENSGALG00000053132	795
peak_1563	chr1	195697215	195697321	107	195697247	31	23.8634	9.20684	19.1455	no	ENSGALT00000092878	SLCO2B1	4401
peak_1564	chr1	195863557	195863737	181	195863707	11	7.84196	5.22351	3.88049	yes	ENSGALT00000099359	LIPT2	0
peak_1565	chr1	195956374	195956577	204	195956413	9	4.1227	3.20307	1.382	no	ENSGALT00000027968	CHRDL2	6851
peak_1566	chr1	196150859	196150998	140	196150921	16	12.5689	7.04029	8.22721	yes	ENSGALT00000058458	MRPL48	455
peak_1567	chr1	196160804	196160947	144	196160817	9	5.42425	4.02349	2.15327	no	ENSGALT00000031276	RAB6A	257
peak_1568	chr1	196198605	196199015	411	196198962	11	7.84196	5.22351	3.88049	no	ENSGALT00000027993	PLEKHB1	31720
peak_1569	chr1	196431988	196432207	220	196432068	14	10.9478	6.52939	6.70118	no	ENSGALT00000100424	P2RY6	14074
peak_1570	chr1	196482658	196482792	135	196482721	10	6.87189	4.78822	3.07052	no	ENSGALT00000028004	FCHSD2	19761
peak_1571	chr1	196484912	196485064	153	196484950	8	4.01683	3.25105	1.382	no	ENSGALT00000028004	FCHSD2	17489
peak_1572	chr1	196797092	196797264	173	196797107	9	5.93888	4.35293	2.38484	yes	ENSGALT00000057377	GDPD5	50793
peak_1573	chr1	196806824	196806933	110	196806854	7	4.19816	3.48234	1.382	yes	ENSGALT00000028011	KLHL35	43335
peak_1574	chr1	196938819	196939120	302	196939068	74	98.7016	31.0601	93.0754	no	ENSGALT00000022919	MOGAT2	588
peak_1575	chr1	197100475	197100592	118	197100575	8	5.04629	3.91764	1.81264	no	ENSGALT00000049946	STIM1	1614
peak_1576	chr1	197100912	197101085	174	197101022	10	6.50442	4.55548	2.87066	no	ENSGALT00000049946	STIM1	2051
peak_1577	chr1	197140178	197140297	120	197140244	8	4.58955	3.62114	1.73428	yes	ENSGALT00000043582	ENSGALG00000027982	14637
peak_1578	chr1	197148032	197148200	169	197148194	8	5.04629	3.91764	1.81264	no	ENSGALT00000043582	ENSGALG00000027982	6734
peak_1579	chr1	197148970	197149157	188	197148986	14	4.03179	2.67968	1.382	no	ENSGALT00000043582	ENSGALG00000027982	5777
peak_1580	chr1	197149281	197149603	323	197149473	10	6.74399	4.70716	3.07052	no	ENSGALT00000043582	ENSGALG00000027982	5331
peak_1581	chr1	197289259	197289397	139	197289392	8	4.01683	3.25105	1.382	no	ENSGALT00000028027	HBBR	6
peak_1582	chr1	197390552	197390656	105	197390651	8	5.04629	3.91764	1.81264	no	ENSGALT00000036377	ENSGALG00000022704	964
peak_1583	chr10	537681	537862	182	537756	10	6.87189	4.78822	3.07052	no	ENSGALT00000101644	ENSGALG00000048865	7509
peak_1584	chr10	579420	579570	151	579430	40	5.61654	2.15369	2.28255	no	ENSGALT00000101644	ENSGALG00000048865	49248
peak_1585	chr10	1358217	1358329	113	1358276	9	5.93888	4.35293	2.38484	no	ENSGALT00000101833	ALPK3	11051
peak_1586	chr10	1362836	1362961	126	1362903	8	5.04629	3.91764	1.81264	no	ENSGALT00000053768	ALPK3	12069
peak_1587	chr10	1396941	1397093	153	1397008	8	5.04629	3.91764	1.81264	no	ENSGALT00000051799	ENSGALG00000039164	14888
peak_1588	chr10	1655167	1655294	128	1655229	11	7.84196	5.22351	3.88049	no	ENSGALT00000043450	gga-mir-6692	878
peak_1589	chr10	1834818	1835069	252	1834861	11	7.84196	5.22351	3.88049	no	ENSGALT00000077812	CPEB1;AP3B2	3867
peak_1590	chr10	1844358	1844574	217	1844397	10	6.87189	4.78822	3.07052	no	ENSGALT00000003270	ENSGALG00000002097	4613
peak_1591	chr10	1929496	1929600	105	1929497	9	4.77722	3.61227	1.81264	yes	ENSGALT00000070067	MYO9A	62760
peak_1592	chr10	1972871	1973044	174	1973015	10	6.87189	4.78822	3.07052	no	ENSGALT00000070067	MYO9A	19316
peak_1593	chr10	2034508	2034620	113	2034559	7	4.19816	3.48234	1.382	no	ENSGALT00000003113	PKM;GRAMD2A;gga-mir-6660	585
peak_1594	chr10	2218356	2218486	131	2218378	8	5.04629	3.91764	1.81264	no	ENSGALT00000002757	ADPGK	27527
peak_1595	chr10	2265682	2265790	109	2265721	8	5.04629	3.91764	1.81264	no	ENSGALT00000097997	NEO1	6225
peak_1596	chr10	2487395	2487514	120	2487487	10	6.50442	4.55548	2.87066	yes	ENSGALT00000042152	gga-mir-1623	15963
peak_1597	chr10	2560889	2560997	109	2560957	8	5.04629	3.91764	1.81264	no	ENSGALT00000002708	ENSGALG00000001764	18143
peak_1598	chr10	2600049	2600366	318	2600279	9	5.93888	4.35293	2.38484	no	ENSGALT00000002708	ENSGALG00000001764	20909
peak_1599	chr10	2610825	2611034	210	2610962	11	7.84196	5.22351	3.88049	yes	ENSGALT00000086157	REC114	23046
peak_1600	chr10	2621691	2621807	117	2621779	7	3.996	3.34889	1.382	no	ENSGALT00000086157	REC114	12273
peak_1601	chr10	2668531	2668635	105	2668542	7	4.10881	3.42339	1.382	no	ENSGALT00000002673	NPTN	21466
peak_1602	chr10	2771314	2771419	106	2771381	11	7.70115	5.13508	3.81252	no	ENSGALT00000044585	LOXL1	9449
peak_1603	chr10	2795561	2795674	114	2795593	7	4.19816	3.48234	1.382	yes	ENSGALT00000085417	ENSGALG00000044354	3601
peak_1604	chr10	2850992	2851104	113	2851072	8	5.04629	3.91764	1.81264	no	ENSGALT00000095504	FAM219B	1396
peak_1605	chr10	3263808	3263916	109	3263862	65	64.1346	17.2353	58.7913	no	ENSGALT00000004272	LINGO1	51066
peak_1606	chr10	3844280	3844387	108	3844351	36	19.5239	6.21707	14.9098	no	ENSGALT00000059078	ETFA	29505
peak_1607	chr10	3918631	3918913	283	3918643	12	5.66818	3.74028	2.32786	no	ENSGALT00000004664	NRG4	0
peak_1608	chr10	3920786	3920955	170	3920796	11	7.84196	5.22351	3.88049	no	ENSGALT00000004664	NRG4	2017
peak_1609	chr10	3950013	3950194	182	3950060	9	5.93888	4.35293	2.38484	no	ENSGALT00000056132	FBXO22;TMEM266	0
peak_1610	chr10	4061834	4061956	123	4061884	8	5.04629	3.91764	1.81264	no	ENSGALT00000039804	CHRNB4	6457
peak_1611	chr10	4197401	4197547	147	4197480	8	5.04629	3.91764	1.81264	no	ENSGALT00000005199	WDR61;ACSBG1	1066
peak_1612	chr10	4206818	4206938	121	4206829	7	4.19816	3.48234	1.382	no	ENSGALT00000005199	WDR61;ACSBG1	8205
peak_1613	chr10	4230163	4230274	112	4230257	7	4.19816	3.48234	1.382	no	ENSGALT00000087067	IDH3A	10108
peak_1614	chr10	4315882	4316003	122	4315995	10	4.84545	3.52337	1.81264	no	ENSGALT00000005279	DAPK2	10594
peak_1615	chr10	4337699	4337830	132	4337777	14	9.85409	5.86012	5.69915	no	ENSGALT00000005279	DAPK2	11102
peak_1616	chr10	4368240	4368385	146	4368241	8	5.04629	3.91764	1.81264	no	ENSGALT00000099455	DAPK2	16579
peak_1617	chr10	4564918	4565024	107	4565003	12	6.39764	4.16399	2.80636	no	ENSGALT00000092820	CA12	20334
peak_1618	chr10	4638429	4638555	127	4638535	9	4.77722	3.61227	1.81264	no	ENSGALT00000053608	TPM1	1889
peak_1619	chr10	4787814	4787938	125	4787858	11	6.79418	4.56878	3.07052	no	ENSGALT00000087198	TLN2	10220
peak_1620	chr10	4976761	4976872	112	4976802	14	7.21408	4.31571	3.38494	no	ENSGALT00000096890	VPS13C	73304
peak_1621	chr10	5084100	5084234	135	5084184	8	5.04629	3.91764	1.81264	no	ENSGALT00000102446	RORA	54502
peak_1622	chr10	5497713	5497864	152	5497822	9	5.33149	3.96426	2.06973	yes	ENSGALT00000097865	ANXA2;ICE2	166
peak_1623	chr10	5529989	5530159	171	5530004	9	5.93888	4.35293	2.38484	no	ENSGALT00000050124	ANXA2;ICE2	419
peak_1624	chr10	5547212	5547358	147	5547232	9	5.93888	4.35293	2.38484	no	ENSGALT00000005981	ANXA2;ICE2	10317
peak_1625	chr10	5592746	5592926	181	5592918	10	6.87189	4.78822	3.07052	no	ENSGALT00000005981	ANXA2;ICE2	55851
peak_1626	chr10	5642439	5642545	107	5642493	11	6.41476	4.33473	2.81437	no	ENSGALT00000042667	ENSGALG00000027498	57150
peak_1627	chr10	5870797	5870967	171	5870857	9	5.93888	4.35293	2.38484	no	ENSGALT00000085738	GCNT3	11477
peak_1628	chr10	6049725	6049854	130	6049810	7	4.19816	3.48234	1.382	no	ENSGALT00000045929	KLF13	1068
peak_1629	chr10	6075667	6075776	110	6075685	10	6.87189	4.78822	3.07052	yes	ENSGALT00000045929	KLF13	27010
peak_1630	chr10	6118257	6118377	121	6118305	10	5.57762	3.9735	2.27743	no	ENSGALT00000061023	TRPM1;MTMR10	7403
peak_1631	chr10	6122891	6123083	193	6122966	11	7.84196	5.22351	3.88049	yes	ENSGALT00000061023	TRPM1;MTMR10	2697
peak_1632	chr10	6137495	6137649	155	6137569	10	6.87189	4.78822	3.07052	no	ENSGALT00000006114	TRPM1;MTMR10	2456
peak_1633	chr10	6147680	6147786	107	6147778	8	5.04629	3.91764	1.81264	no	ENSGALT00000028964	gga-mir-204-2	6717
peak_1634	chr10	6476161	6476378	218	6476217	9	5.60856	4.14135	2.27743	no	ENSGALT00000006290	FAM189A1;TJP1	67068
peak_1635	chr10	6482693	6482801	109	6482801	8	5.04629	3.91764	1.81264	no	ENSGALT00000065033	FAM189A1;TJP1	62034
peak_1636	chr10	6491641	6491757	117	6491734	9	4.1227	3.20307	1.382	no	ENSGALT00000065033	FAM189A1;TJP1	53078
peak_1637	chr10	6502061	6502190	130	6502129	10	6.87189	4.78822	3.07052	yes	ENSGALT00000065033	FAM189A1;TJP1	42645
peak_1638	chr10	6577966	6578281	316	6578062	13	8.03526	4.9652	4.05876	yes	ENSGALT00000065033	FAM189A1;TJP1	33131
peak_1639	chr10	6579084	6579220	137	6579123	8	5.04629	3.91764	1.81264	yes	ENSGALT00000065033	FAM189A1;TJP1	34249
peak_1640	chr10	6701165	6701349	185	6701281	10	6.87189	4.78822	3.07052	yes	ENSGALT00000006440	LARP6	3726
peak_1641	chr10	6704401	6704554	154	6704420	9	5.93888	4.35293	2.38484	no	ENSGALT00000006440	LARP6	521
peak_1642	chr10	6743932	6744097	166	6743953	8	5.04629	3.91764	1.81264	no	ENSGALT00000090473	LRRC49	13142
peak_1643	chr10	6820585	6820704	120	6820691	7	4.19816	3.48234	1.382	yes	ENSGALT00000096127	ENSGALG00000053176	26414
peak_1644	chr10	6979187	6979315	129	6979271	9	5.60856	4.14135	2.27743	no	ENSGALT00000096127	ENSGALG00000053176	132069
peak_1645	chr10	6994344	6994488	145	6994458	9	5.61805	4.14742	2.28255	no	ENSGALT00000096127	ENSGALG00000053176	147226
peak_1646	chr10	7043242	7043381	140	7043338	7	4.10881	3.42339	1.382	yes	ENSGALT00000006519	CHRNA7	106161
peak_1647	chr10	7094002	7094222	221	7094182	9	5.93888	4.35293	2.38484	no	ENSGALT00000006519	CHRNA7	55320
peak_1648	chr10	7105657	7105779	123	7105698	7	4.19816	3.48234	1.382	no	ENSGALT00000006519	CHRNA7	43763
peak_1649	chr10	7136182	7136307	126	7136222	9	5.93888	4.35293	2.38484	no	ENSGALT00000006519	CHRNA7	13235
peak_1650	chr10	7388500	7388630	131	7388580	10	6.40553	4.49297	2.81088	yes	ENSGALT00000006698	ADAM10	3719
peak_1651	chr10	7628818	7629074	257	7629024	9	5.93888	4.35293	2.38484	no	ENSGALT00000061364	POLR2M	70507
peak_1652	chr10	7689845	7689961	117	7689952	7	4.02772	3.36984	1.382	no	ENSGALT00000061364	POLR2M	9620
peak_1653	chr10	7737843	7738055	213	7737977	10	6.87189	4.78822	3.07052	no	ENSGALT00000057812	ENSGALG00000036680	9788
peak_1654	chr10	7760484	7760602	119	7760571	9	5.93888	4.35293	2.38484	yes	ENSGALT00000106810	ENSGALG00000036680	7830
peak_1655	chr10	7765052	7765216	165	7765215	9	4.1227	3.20307	1.382	no	ENSGALT00000106810	ENSGALG00000036680	12398
peak_1656	chr10	7814945	7815143	199	7815049	8	5.04629	3.91764	1.81264	no	ENSGALT00000006837	CGNL1	6674
peak_1657	chr10	7943267	7943378	112	7943273	9	4.77722	3.61227	1.81264	no	ENSGALT00000083293	TCF12	10825
peak_1658	chr10	7995382	7995505	124	7995445	11	7.09717	4.75711	3.27803	no	ENSGALT00000104540	TCF12	9397
peak_1659	chr10	8003721	8003825	105	8003801	7	4.19816	3.48234	1.382	yes	ENSGALT00000104540	TCF12	1077
peak_1660	chr10	8087735	8087976	242	8087805	11	7.84196	5.22351	3.88049	no	ENSGALT00000097315	ENSGALG00000037723	18536
peak_1661	chr10	8144073	8144203	131	8144163	7	4.19816	3.48234	1.382	no	ENSGALT00000057270	TEX9	12233
peak_1662	chr10	8195798	8195924	127	8195798	8	4.75301	3.72721	1.81264	no	ENSGALT00000052650	RFX7	2794
peak_1663	chr10	8245634	8245778	145	8245676	9	5.93888	4.35293	2.38484	no	ENSGALT00000055021	NEDD4;PRTG	26634
peak_1664	chr10	8262340	8262467	128	8262395	10	6.40553	4.49297	2.81088	yes	ENSGALT00000061730	NEDD4;PRTG	17843
peak_1665	chr10	8281915	8282026	112	8282026	8	4.75301	3.72721	1.81264	no	ENSGALT00000061730	NEDD4;PRTG	1605
peak_1666	chr10	8501551	8501793	243	8501565	12	5.05482	3.39484	1.81952	yes	ENSGALT00000065720	RSL24D1	35677
peak_1667	chr10	8558748	8558865	118	8558757	10	6.87189	4.78822	3.07052	no	ENSGALT00000065720	RSL24D1	92874
peak_1668	chr10	8559088	8559240	153	8559163	11	7.84196	5.22351	3.88049	no	ENSGALT00000065720	RSL24D1	93214
peak_1669	chr10	8967186	8967326	141	8967266	8	4.01683	3.25105	1.382	no	ENSGALT00000060640	ONECUT1	136388
peak_1670	chr10	9020606	9020778	173	9020680	10	6.74399	4.70716	3.07052	no	ENSGALT00000060640	ONECUT1	82936
peak_1671	chr10	9061530	9061662	133	9061562	10	6.87189	4.78822	3.07052	no	ENSGALT00000060640	ONECUT1	42052
peak_1672	chr10	9240063	9240167	105	9240129	11	4.94104	3.45257	1.81264	no	ENSGALT00000058969	MYO5C	46103
peak_1673	chr10	9353369	9353531	163	9353400	7	4.19816	3.48234	1.382	no	ENSGALT00000082198	BCL2L10	6959
peak_1674	chr10	9462893	9463049	157	9462964	8	4.75301	3.72721	1.81264	no	ENSGALT00000048817	LEO1	4565
peak_1675	chr10	9514385	9514510	126	9514444	10	4.24743	3.16485	1.42515	yes	ENSGALT00000007552	TMOD2	16266
peak_1676	chr10	9617155	9617336	182	9617211	9	5.75038	4.23216	2.38484	no	ENSGALT00000093693	TNFAIP8L3	22294
peak_1677	chr10	9726983	9727104	122	9727018	9	5.93888	4.35293	2.38484	no	ENSGALT00000063580	GLDN	26753
peak_1678	chr10	9750393	9750508	116	9750474	9	5.93888	4.35293	2.38484	no	ENSGALT00000058582	ENSGALG00000039924	14118
peak_1679	chr10	9779469	9779598	130	9779502	11	6.41476	4.33473	2.81437	no	ENSGALT00000058582	ENSGALG00000039924	14843
peak_1680	chr10	9788915	9789032	118	9789001	7	4.19816	3.48234	1.382	no	ENSGALT00000058582	ENSGALG00000039924	24289
peak_1681	chr10	9798302	9798495	194	9798354	11	7.84196	5.22351	3.88049	no	ENSGALT00000058582	ENSGALG00000039924	33676
peak_1682	chr10	9812928	9813159	232	9812958	11	7.84196	5.22351	3.88049	no	ENSGALT00000058582	ENSGALG00000039924	48302
peak_1683	chr10	9838503	9838722	220	9838525	10	6.19588	4.36068	2.62143	no	ENSGALT00000058582	ENSGALG00000039924	73877
peak_1684	chr10	9853015	9853156	142	9853098	9	4.1227	3.20307	1.382	no	ENSGALT00000058582	ENSGALG00000039924	88389
peak_1685	chr10	10009475	10009600	126	10009572	10	6.87189	4.78822	3.07052	no	ENSGALT00000052257	SEMA6D	205620
peak_1686	chr10	10227894	10227998	105	10227918	10	6.87189	4.78822	3.07052	no	ENSGALT00000052257	SEMA6D	12674
peak_1687	chr10	10434393	10434747	355	10434656	8	4.75301	3.72721	1.81264	no	ENSGALT00000038973	SLC24A5	60771
peak_1688	chr10	10466854	10467079	226	10466937	9	5.93888	4.35293	2.38484	no	ENSGALT00000038973	SLC24A5	28439
peak_1689	chr10	10479032	10479145	114	10479124	10	6.50442	4.55548	2.87066	no	ENSGALT00000038973	SLC24A5	16373
peak_1690	chr10	10495156	10495262	107	10495172	7	4.19816	3.48234	1.382	yes	ENSGALT00000038973	SLC24A5	256
peak_1691	chr10	10518242	10518485	244	10518457	12	8.28516	5.30987	4.28177	no	ENSGALT00000047035	MYEF2;RF02271	2821
peak_1692	chr10	10543843	10543962	120	10543892	8	4.01683	3.25105	1.382	no	ENSGALT00000007915	SLC12A1	6127
peak_1693	chr10	10599325	10599463	139	10599366	9	5.93888	4.35293	2.38484	no	ENSGALT00000052536	DUT	8868
peak_1694	chr10	10668664	10668821	158	10668698	9	5.93888	4.35293	2.38484	no	ENSGALT00000052536	DUT	78207
peak_1695	chr10	10751555	10751682	128	10751581	9	5.60856	4.14135	2.27743	no	ENSGALT00000007955	ENSGALG00000004960	17156
peak_1696	chr10	10814264	10814384	121	10814332	9	5.93888	4.35293	2.38484	no	ENSGALT00000107824	ENSGALG00000048828	3725
peak_1697	chr10	10814543	10814648	106	10814642	8	5.04629	3.91764	1.81264	no	ENSGALT00000107824	ENSGALG00000048828	3461
peak_1698	chr10	10821748	10821861	114	10821814	9	5.93888	4.35293	2.38484	no	ENSGALT00000107824	ENSGALG00000048828	3639
peak_1699	chr10	10827932	10828064	133	10827933	8	5.03992	3.9135	1.81264	no	ENSGALT00000008025	ENSGALG00000005011;ENSGALG00000048077	7635
peak_1700	chr10	10857901	10858014	114	10857953	9	5.93888	4.35293	2.38484	no	ENSGALT00000068917	SECISBP2L	9366
peak_1701	chr10	10900677	10900827	151	10900785	9	5.93888	4.35293	2.38484	no	ENSGALT00000000550	COPS2	3693
peak_1702	chr10	11034944	11035112	169	11035034	13	9.87181	6.08767	5.70943	yes	ENSGALT00000095031	DTWD1;FGF7	87
peak_1703	chr10	11225262	11225428	167	11225314	9	5.93888	4.35293	2.38484	no	ENSGALT00000045198	gga-mir-6596	3934
peak_1704	chr10	11228533	11228657	125	11228613	9	5.93888	4.35293	2.38484	no	ENSGALT00000045198	gga-mir-6596	7205
peak_1705	chr10	11241656	11241765	110	11241710	11	7.84196	5.22351	3.88049	no	ENSGALT00000038771	TRPM7	231
peak_1706	chr10	11407690	11407797	108	11407693	8	5.04629	3.91764	1.81264	no	ENSGALT00000060009	PDE8A	10248
peak_1707	chr10	11461429	11461546	118	11461454	8	5.03992	3.9135	1.81264	no	ENSGALT00000042527	RF00426	48960
peak_1708	chr10	11490502	11490625	124	11490549	7	4.11707	3.42884	1.382	no	ENSGALT00000042527	RF00426	19881
peak_1709	chr10	11514827	11514934	108	11514920	8	5.02051	3.9009	1.81264	no	ENSGALT00000042527	RF00426	4321
peak_1710	chr10	11535510	11535737	228	11535733	10	4.84545	3.52337	1.81264	yes	ENSGALT00000009658	WHAMM	108
peak_1711	chr10	11687522	11687674	153	11687644	7	4.19816	3.48234	1.382	no	ENSGALT00000009702	TM6SF1	22800
peak_1712	chr10	11691332	11691468	137	11691350	7	4.19816	3.48234	1.382	yes	ENSGALT00000009702	TM6SF1	26610
peak_1713	chr10	11712209	11712316	108	11712285	9	5.93888	4.35293	2.38484	no	ENSGALT00000106566	HDGFL3	7709
peak_1714	chr10	11779277	11779382	106	11779328	7	4.19816	3.48234	1.382	no	ENSGALT00000009730	BNC1	34896
peak_1715	chr10	11867576	11867698	123	11867661	9	4.1227	3.20307	1.382	no	ENSGALT00000101971	SH3GL3	8913
peak_1716	chr10	11868427	11868574	148	11868462	11	7.70115	5.13508	3.81252	no	ENSGALT00000101971	SH3GL3	9764
peak_1717	chr10	11976571	11976719	149	11976716	8	5.04629	3.91764	1.81264	no	ENSGALT00000095014	ENSGALG00000053663	29090
peak_1718	chr10	12025392	12025544	153	12025528	9	5.93888	4.35293	2.38484	no	ENSGALT00000095014	ENSGALG00000053663	19583
peak_1719	chr10	12183161	12183354	194	12183256	11	7.43726	4.96962	3.57377	no	ENSGALT00000078318	MEX3B	27606
peak_1720	chr10	12287067	12287190	124	12287078	10	6.87189	4.78822	3.07052	no	ENSGALT00000078318	MEX3B	76107
peak_1721	chr10	12291203	12291412	210	12291385	8	4.01683	3.25105	1.382	no	ENSGALT00000078318	MEX3B	80243
peak_1722	chr10	12352012	12352190	179	12352162	10	6.87189	4.78822	3.07052	yes	ENSGALT00000078318	MEX3B	141052
peak_1723	chr10	12435419	12435626	208	12435563	11	5.60467	3.84368	2.27743	no	ENSGALT00000010302	TMC3	89641
peak_1724	chr10	12796575	12796762	188	12796651	11	7.84196	5.22351	3.88049	no	ENSGALT00000034089	ENSGALG00000021171	5155
peak_1725	chr10	12874354	12874493	140	12874370	8	5.04629	3.91764	1.81264	no	ENSGALT00000010361	ABHD17C	47682
peak_1726	chr10	13077364	13077526	163	13077398	7	4.19816	3.48234	1.382	no	ENSGALT00000010523	BCL2A1	856
peak_1727	chr10	13114429	13114586	158	13114570	12	8.40423	5.38375	4.3858	no	ENSGALT00000010528	MTHFS	31247
peak_1728	chr10	13130327	13130442	116	13130426	8	5.04629	3.91764	1.81264	no	ENSGALT00000010528	MTHFS	47145
peak_1729	chr10	13246739	13247047	309	13246767	13	6.42654	4.02799	2.82432	yes	ENSGALT00000010558	PEX11A	9841
peak_1730	chr10	13384050	13384160	111	13384070	8	4.75301	3.72721	1.81264	no	ENSGALT00000038599	POLG	60
peak_1731	chr10	13486868	13486995	128	13486924	11	7.84196	5.22351	3.88049	yes	ENSGALT00000076594	HAPLN3	2680
peak_1732	chr10	13534834	13534948	115	13534948	10	5.14466	3.706	1.90179	no	ENSGALT00000010881	ACAN	2553
peak_1733	chr10	13538787	13538915	129	13538879	10	6.51499	4.56217	2.87739	no	ENSGALT00000010881	ACAN	6506
peak_1734	chr10	13732780	13732887	108	13732847	10	6.87189	4.78822	3.07052	no	ENSGALT00000072330	NTRK3	63378
peak_1735	chr10	14050522	14050686	165	14050530	11	5.60467	3.84368	2.27743	no	ENSGALT00000011024	AGBL1	283939
peak_1736	chr10	14070674	14070803	130	14070715	8	5.04629	3.91764	1.81264	no	ENSGALT00000011024	AGBL1	263822
peak_1737	chr10	14315750	14315887	138	14315852	9	5.92077	4.34133	2.38484	no	ENSGALT00000011024	AGBL1	18738
peak_1738	chr10	14341128	14341294	167	14341170	7	4.19816	3.48234	1.382	no	ENSGALT00000011024	AGBL1	6503
peak_1739	chr10	14545504	14545635	132	14545522	11	4.94104	3.45257	1.81264	yes	ENSGALT00000099314	ENSGALG00000046779	163
peak_1740	chr10	14618969	14619073	105	14618994	9	5.93888	4.35293	2.38484	yes	ENSGALT00000066973	SV2B	31492
peak_1741	chr10	14629828	14629933	106	14629845	8	4.27416	3.41693	1.44767	no	ENSGALT00000066973	SV2B	20632
peak_1742	chr10	14718204	14718357	154	14718286	7	4.19816	3.48234	1.382	no	ENSGALT00000066973	SV2B	67639
peak_1743	chr10	14854694	14854799	106	14854797	8	4.58955	3.62114	1.73428	no	ENSGALT00000033975	SLCO3A1	67726
peak_1744	chr10	14925168	14925272	105	14925176	7	4.19816	3.48234	1.382	no	ENSGALT00000066731	ST8SIA2	18560
peak_1745	chr10	14964749	14964856	108	14964778	7	4.19816	3.48234	1.382	no	ENSGALT00000011148	ST8SIA2	20886
peak_1746	chr10	14980090	14980228	139	14980103	10	6.50442	4.55548	2.87066	yes	ENSGALT00000011156	FAM174B	24266
peak_1747	chr10	15026910	15027029	120	15026925	9	5.93888	4.35293	2.38484	yes	ENSGALT00000011156	FAM174B	22416
peak_1748	chr10	15238132	15238241	110	15238150	8	5.04629	3.91764	1.81264	no	ENSGALT00000067565	RGMA	100891
peak_1749	chr10	15294177	15294324	148	15294178	8	5.04629	3.91764	1.81264	no	ENSGALT00000069955	MCTP2	127702
peak_1750	chr10	15313065	15313193	129	15313182	8	5.04629	3.91764	1.81264	yes	ENSGALT00000069955	MCTP2	108833
peak_1751	chr10	15466180	15466310	131	15466235	14	9.99605	5.94638	5.81703	no	ENSGALT00000069955	MCTP2	44154
peak_1752	chr10	15468624	15468850	227	15468652	9	5.82387	4.27924	2.38484	no	ENSGALT00000069955	MCTP2	46598
peak_1753	chr10	15632090	15632198	109	15632141	10	6.87189	4.78822	3.07052	no	ENSGALT00000045038	RF02271	67379
peak_1754	chr10	15786955	15787062	108	15787052	8	5.04629	3.91764	1.81264	no	ENSGALT00000045038	RF02271	87378
peak_1755	chr10	15892995	15893125	131	15893043	9	5.93888	4.35293	2.38484	no	ENSGALT00000045038	RF02271	193418
peak_1756	chr10	15905097	15905253	157	15905147	11	7.84196	5.22351	3.88049	no	ENSGALT00000045038	RF02271	205520
peak_1757	chr10	15970322	15970452	131	15970418	8	5.04629	3.91764	1.81264	no	ENSGALT00000045038	RF02271	270745
peak_1758	chr10	16169525	16169727	203	16169568	10	5.57762	3.9735	2.27743	no	ENSGALT00000094852	NR2F2	95698
peak_1759	chr10	16226571	16226684	114	16226628	8	4.50734	3.56783	1.66192	no	ENSGALT00000094852	NR2F2	38741
peak_1760	chr10	16242829	16242995	167	16242956	10	6.87189	4.78822	3.07052	no	ENSGALT00000094852	NR2F2	22430
peak_1761	chr10	16417334	16417502	169	16417385	9	4.1227	3.20307	1.382	no	ENSGALT00000043484	RF02271	99424
peak_1762	chr10	16801223	16801346	124	16801294	9	5.76078	4.23882	2.38484	no	ENSGALT00000011347	ARRDC4	99201
peak_1763	chr10	17000823	17000976	154	17000877	11	6.87845	4.62105	3.07553	yes	ENSGALT00000042192	gga-mir-1813-2	23332
peak_1764	chr10	17128033	17128140	108	17128058	7	4.19816	3.48234	1.382	no	ENSGALT00000011355	PGPEP1L	13553
peak_1765	chr10	17140738	17140848	111	17140754	9	5.82387	4.27924	2.38484	no	ENSGALT00000011355	PGPEP1L	26258
peak_1766	chr10	17244208	17244328	121	17244303	9	5.93888	4.35293	2.38484	no	ENSGALT00000074990	FAM169B;IGF1R	20336
peak_1767	chr10	17261708	17261845	138	17261790	10	6.50442	4.55548	2.87066	yes	ENSGALT00000074990	FAM169B;IGF1R	2819
peak_1768	chr10	17278865	17279001	137	17278932	11	7.84196	5.22351	3.88049	yes	ENSGALT00000074990	FAM169B;IGF1R	14201
peak_1769	chr10	17608615	17608738	124	17608681	7	3.9418	3.31308	1.382	no	ENSGALT00000011484	LYSMD4	75610
peak_1770	chr10	17760406	17760510	105	17760481	7	4.19816	3.48234	1.382	no	ENSGALT00000023574	CERS3	6588
peak_1771	chr10	17790543	17790684	142	17790554	8	5.04629	3.91764	1.81264	no	ENSGALT00000097882	ASB7	2322
peak_1772	chr10	17818634	17818782	149	17818672	9	5.60856	4.14135	2.27743	no	ENSGALT00000097882	ASB7	30413
peak_1773	chr10	17824244	17824407	164	17824336	9	4.98506	3.7438	1.81264	no	ENSGALT00000097882	ASB7	36023
peak_1774	chr10	18050407	18050526	120	18050474	8	4.75301	3.72721	1.81264	no	ENSGALT00000105452	ENSGALG00000007248	1838
peak_1775	chr10	18116345	18116513	169	18116431	9	5.60856	4.14135	2.27743	yes	ENSGALT00000011730	ENSGALG00000007248	14122
peak_1776	chr10	18141905	18142016	112	18141941	9	4.19399	3.24721	1.382	no	ENSGALT00000011736	ANKDD1A	996
peak_1777	chr10	18222954	18223322	369	18223106	56	10.0034	2.56525	5.82387	yes	ENSGALT00000082991	MTFMT	99
peak_1778	chr10	18488728	18488879	152	18488858	7	4.19816	3.48234	1.382	no	ENSGALT00000012093	HACD3	3778
peak_1779	chr10	18579271	18579379	109	18579341	12	5.05482	3.39484	1.81952	no	ENSGALT00000012312	RAB11A	9970
peak_1780	chr10	18596938	18597084	147	18597037	14	10.9478	6.52939	6.70118	yes	ENSGALT00000012312	RAB11A	7589
peak_1781	chr10	18619504	18619633	130	18619587	7	4.19816	3.48234	1.382	no	ENSGALT00000012312	RAB11A	30155
peak_1782	chr10	18627107	18627231	125	18627168	9	5.93888	4.35293	2.38484	no	ENSGALT00000012312	RAB11A	37758
peak_1783	chr10	18818775	18818916	142	18818893	7	4.19816	3.48234	1.382	no	ENSGALT00000104816	MEGF11	21341
peak_1784	chr10	19058544	19058724	181	19058606	14	6.48659	3.91712	2.87066	no	ENSGALT00000071414	SMAD6	54657
peak_1785	chr10	19139324	19139459	136	19139447	8	5.04629	3.91764	1.81264	yes	ENSGALT00000071414	SMAD6	25943
peak_1786	chr10	19216296	19216437	142	19216324	15	8.02901	4.60342	4.05368	yes	ENSGALT00000074963	SMAD3	9740
peak_1787	chr10	19466226	19466341	116	19466276	8	5.04629	3.91764	1.81264	no	ENSGALT00000089648	ENSGALG00000045544	36007
peak_1788	chr10	19536189	19536293	105	19536249	8	4.75301	3.72721	1.81264	no	ENSGALT00000108302	PIAS1	3701
peak_1789	chr10	19546881	19547014	134	19546988	9	5.93171	4.34834	2.38484	no	ENSGALT00000103376	PIAS1	5970
peak_1790	chr10	19592249	19592369	121	19592353	10	6.50442	4.55548	2.87066	no	ENSGALT00000042920	FEM1B;gga-mir-6550	1365
peak_1791	chr10	19611095	19611271	177	19611153	8	5.04629	3.91764	1.81264	no	ENSGALT00000106676	ITGA11	17574
peak_1792	chr10	19802949	19803057	109	19802976	9	5.93888	4.35293	2.38484	yes	ENSGALT00000061959	KIF23	25760
peak_1793	chr10	20007262	20007378	117	20007266	8	4.01683	3.25105	1.382	no	ENSGALT00000048111	UACA	57327
peak_1794	chr10	20052613	20052737	125	20052660	7	4.19816	3.48234	1.382	no	ENSGALT00000048111	UACA	11968
peak_1795	chr10	20422626	20422733	108	20422702	13	9.40288	5.79789	5.27787	yes	ENSGALT00000013464	TMED3	131
peak_1796	chr10	20538527	20538648	122	20538569	11	6.87845	4.62105	3.07553	no	ENSGALT00000065318	MAN2A2;FES	881
peak_1797	chr10	20540698	20540958	261	20540725	11	7.84196	5.22351	3.88049	no	ENSGALT00000065318	MAN2A2;FES	1169
peak_1798	chr10	20733472	20733624	153	20733506	9	5.93888	4.35293	2.38484	no	ENSGALT00000013927	TUBGCP4	6442
peak_1799	chr10	20853197	20853972	776	20853382	93	8.35406	1.90081	4.34773	no	ENSGALT00000070704	IQGAP1	108402
peak_1800	chr10	20854123	20854520	398	20854289	55	4.96104	1.82362	1.81264	no	ENSGALT00000070704	IQGAP1	109328
peak_1801	chr10	20855000	20855575	576	20855548	114	9.11625	1.83887	5.01492	no	ENSGALT00000070704	IQGAP1	110205
peak_1802	chr10	20856057	20856457	401	20856443	68	4.8338	1.69905	1.81264	no	ENSGALT00000070704	IQGAP1	111262
peak_1803	chr10	20856691	20856901	211	20856895	79	4.38141	1.58373	1.54944	no	ENSGALT00000070704	IQGAP1	111896
peak_1804	chr10	20857647	20857988	342	20857786	52	5.90439	2.00271	2.38484	no	ENSGALT00000070704	IQGAP1	112852
peak_1805	chr10	20859522	20859783	262	20859562	98	6.32277	1.68804	2.73883	no	ENSGALT00000070704	IQGAP1	114727
peak_1806	chr10	20861888	20862793	906	20862327	94	14.8014	2.49114	10.3506	no	ENSGALT00000070704	IQGAP1	117093
peak_1807	chr11	3622	5289	1668	3995	80	12.6456	2.46725	8.30061	no	ENSGALT00000090795	ENSGALG00000047540	43934
peak_1808	chr11	5422	5808	387	5792	60	4.99296	1.78129	1.81264	no	ENSGALT00000090795	ENSGALG00000047540	43415
peak_1809	chr11	6529	6933	405	6906	112	11.0484	1.99908	6.79626	no	ENSGALT00000090795	ENSGALG00000047540	42290
peak_1810	chr11	9273	9450	178	9294	76	5.79259	1.75824	2.38484	no	ENSGALT00000090795	ENSGALG00000047540	39773
peak_1811	chr11	20580	20704	125	20679	16	4.75442	2.85649	1.81264	yes	ENSGALT00000090795	ENSGALG00000047540	28519
peak_1812	chr11	37340	37506	167	37361	9	5.60856	4.14135	2.27743	no	ENSGALT00000090795	ENSGALG00000047540	11717
peak_1813	chr11	59748	59948	201	59787	18	10.6231	5.46656	6.40335	yes	ENSGALT00000105914	ENSGALG00000051766	3531
peak_1814	chr11	168805	169011	207	168945	7	3.9418	3.31308	1.382	no	ENSGALT00000106928	SMPD3	8171
peak_1815	chr11	291741	291945	205	291758	8	5.04629	3.91764	1.81264	no	ENSGALT00000073423	SLC7A6OS	3793
peak_1816	chr11	787344	787457	114	787345	8	4.50734	3.56783	1.66192	yes	ENSGALT00000041379	CCL17	4883
peak_1817	chr11	902278	902383	106	902286	8	5.04629	3.91764	1.81264	no	ENSGALT00000088431	NUTF2	10181
peak_1818	chr11	1277958	1278082	125	1278050	8	5.04629	3.91764	1.81264	no	ENSGALT00000042441	ENSGALG00000023898;ENSGALG00000048534;gga-mir-1616	7817
peak_1819	chr11	1407398	1407597	200	1407469	8	5.04629	3.91764	1.81264	no	ENSGALT00000003518	SETD6	227
peak_1820	chr11	1485394	1485527	134	1485437	14	9.71583	5.77632	5.56993	yes	ENSGALT00000003653	GOT2;SLC38A7	309
peak_1821	chr11	1504402	1504523	122	1504415	10	6.87189	4.78822	3.07052	yes	ENSGALT00000087753	PNP	34
peak_1822	chr11	1663162	1663275	114	1663214	8	4.75301	3.72721	1.81264	yes	ENSGALT00000003878	VAC14	13361
peak_1823	chr11	2034168	2034302	135	2034258	11	7.40024	4.94643	3.55016	no	ENSGALT00000004515	TMEM170A	2075
peak_1824	chr11	2137851	2137994	144	2137921	7	4.19816	3.48234	1.382	no	ENSGALT00000052110	BBS2	9380
peak_1825	chr11	2206238	2206402	165	2206342	7	4.19816	3.48234	1.382	yes	ENSGALT00000103114	GNAO1	2050
peak_1826	chr11	2351733	2351893	161	2351786	7	3.9418	3.31308	1.382	no	ENSGALT00000101090	CBFB	6584
peak_1827	chr11	2547938	2548139	202	2548035	16	11.0658	6.14086	6.81198	no	ENSGALT00000092192	SLC38A8	19028
peak_1828	chr11	2660485	2660654	170	2660641	8	5.04629	3.91764	1.81264	no	ENSGALT00000092041	ENSGALG00000048008	8473
peak_1829	chr11	3423972	3424105	134	3424105	10	6.87189	4.78822	3.07052	yes	ENSGALT00000005388	DUS2	528
peak_1830	chr11	3834109	3834254	146	3834209	8	5.04629	3.91764	1.81264	yes	ENSGALT00000098581	IRX6	44369
peak_1831	chr11	4125203	4125329	127	4125229	9	5.93888	4.35293	2.38484	no	ENSGALT00000005677	IRX5	58195
peak_1832	chr11	4176328	4176447	120	4176396	7	4.19816	3.48234	1.382	no	ENSGALT00000005677	IRX5	7077
peak_1833	chr11	4194971	4195077	107	4194989	10	6.87189	4.78822	3.07052	no	ENSGALT00000005677	IRX5	11447
peak_1834	chr11	4334667	4334776	110	4334757	8	4.75301	3.72721	1.81264	no	ENSGALT00000005677	IRX5	151143
peak_1835	chr11	4419335	4419558	224	4419505	11	6.98633	4.68809	3.17539	no	ENSGALT00000058026	IRX3	127851
peak_1836	chr11	4452334	4452440	107	4452343	9	4.1227	3.20307	1.382	yes	ENSGALT00000058026	IRX3	94969
peak_1837	chr11	4740015	4740236	222	4740040	10	6.50442	4.55548	2.87066	no	ENSGALT00000083800	FTO	133452
peak_1838	chr11	4744349	4744463	115	4744461	8	5.04629	3.91764	1.81264	no	ENSGALT00000083800	FTO	129225
peak_1839	chr11	4753522	4753657	136	4753594	10	6.50442	4.55548	2.87066	no	ENSGALT00000083800	FTO	120031
peak_1840	chr11	4833088	4833237	150	4833111	8	5.04629	3.91764	1.81264	no	ENSGALT00000083800	FTO	40451
peak_1841	chr11	4986429	4986558	130	4986497	8	5.04629	3.91764	1.81264	no	ENSGALT00000099756	AKTIP	6274
peak_1842	chr11	5014344	5014461	118	5014427	7	4.19816	3.48234	1.382	no	ENSGALT00000088753	RBL2;CHD9	2962
peak_1843	chr11	5226859	5226976	118	5226863	7	3.9418	3.31308	1.382	no	ENSGALT00000065574	TOX3	2879
peak_1844	chr11	5241263	5241428	166	5241277	8	4.75301	3.72721	1.81264	no	ENSGALT00000065574	TOX3	17283
peak_1845	chr11	5271288	5271404	117	5271324	9	5.93888	4.35293	2.38484	yes	ENSGALT00000073125	TOX3	130
peak_1846	chr11	5384473	5384605	133	5384553	10	6.87189	4.78822	3.07052	no	ENSGALT00000073125	TOX3	113315
peak_1847	chr11	5402182	5402343	162	5402184	9	4.77722	3.61227	1.81264	no	ENSGALT00000073125	TOX3	131024
peak_1848	chr11	5416694	5416875	182	5416843	8	5.04629	3.91764	1.81264	no	ENSGALT00000073125	TOX3	145536
peak_1849	chr11	5432427	5432545	119	5432495	7	4.19816	3.48234	1.382	no	ENSGALT00000073125	TOX3	161269
peak_1850	chr11	5540827	5541015	189	5540924	9	5.60856	4.14135	2.27743	no	ENSGALT00000073125	TOX3	269669
peak_1851	chr11	5589090	5589201	112	5589130	7	4.19816	3.48234	1.382	no	ENSGALT00000073125	TOX3	317932
peak_1852	chr11	5590800	5590921	122	5590878	10	6.74399	4.70716	3.07052	no	ENSGALT00000073125	TOX3	319642
peak_1853	chr11	5611119	5611265	147	5611182	9	5.93888	4.35293	2.38484	no	ENSGALT00000061547	SALL1	321472
peak_1854	chr11	5822604	5822750	147	5822673	7	4.19258	3.47867	1.382	no	ENSGALT00000061547	SALL1	109987
peak_1855	chr11	5922778	5923050	273	5922977	7	3.9418	3.31308	1.382	no	ENSGALT00000061547	SALL1	9687
peak_1856	chr11	6063187	6063332	146	6063270	32	20.3235	7.27404	15.6864	no	ENSGALT00000093355	CYLD	108309
peak_1857	chr11	6157430	6157535	106	6157437	9	5.93888	4.35293	2.38484	no	ENSGALT00000093355	CYLD	14106
peak_1858	chr11	6248090	6248223	134	6248215	8	5.04629	3.91764	1.81264	no	ENSGALT00000049921	SNX20	71657
peak_1859	chr11	6302998	6303118	121	6303005	7	3.9418	3.31308	1.382	no	ENSGALT00000055713	NKD1	43438
peak_1860	chr11	6320958	6321069	112	6321045	9	5.93888	4.35293	2.38484	no	ENSGALT00000055713	NKD1	25487
peak_1861	chr11	6405748	6405858	111	6405751	7	4.15036	3.45081	1.382	no	ENSGALT00000005977	NKD1	5773
peak_1862	chr11	6418466	6418588	123	6418567	9	4.1227	3.20307	1.382	yes	ENSGALT00000005977	NKD1	6835
peak_1863	chr11	6728573	6728739	167	6728623	9	4.77722	3.61227	1.81264	no	ENSGALT00000092524	ZNF423	1196
peak_1864	chr11	6808582	6808771	190	6808608	31	6.43622	2.59796	2.83364	no	ENSGALT00000006188	ZNF423	5123
peak_1865	chr11	6839268	6839465	198	6839289	8	5.04629	3.91764	1.81264	no	ENSGALT00000006188	ZNF423	35809
peak_1866	chr11	6918348	6918456	109	6918454	8	5.04629	3.91764	1.81264	no	ENSGALT00000006188	ZNF423	114889
peak_1867	chr11	7145606	7145725	120	7145654	9	5.93888	4.35293	2.38484	no	ENSGALT00000066199	CBLN1	106486
peak_1868	chr11	7259056	7259161	106	7259135	7	4.19816	3.48234	1.382	no	ENSGALT00000006207	N4BP1	28890
peak_1869	chr11	7677600	7677758	159	7677616	9	4.77722	3.61227	1.81264	no	ENSGALT00000060299	NETO2	19604
peak_1870	chr11	7689025	7689131	107	7689099	7	4.19816	3.48234	1.382	no	ENSGALT00000006542	C11H16ORF87;DNAJA2;MYLK3	25120
peak_1871	chr11	7715197	7715390	194	7715304	7	4.19816	3.48234	1.382	yes	ENSGALT00000006542	C11H16ORF87;DNAJA2;MYLK3	946
peak_1872	chr11	7965004	7965179	176	7965026	9	5.60856	4.14135	2.27743	no	ENSGALT00000007069	SHCBP1	99489
peak_1873	chr11	8174050	8174158	109	8174058	8	4.12895	3.32322	1.382	yes	ENSGALT00000044199	UQCRFS1	55972
peak_1874	chr11	8276345	8276527	183	8276422	9	5.93888	4.35293	2.38484	yes	ENSGALT00000052441	VSTM2B	48006
peak_1875	chr11	8391640	8391754	115	8391677	10	5.54512	3.9533	2.26338	no	ENSGALT00000094535	ENSGALG00000032428;ENSGALG00000004489;C11H19orf12	519
peak_1876	chr11	8439630	8439761	132	8439697	7	4.19816	3.48234	1.382	no	ENSGALT00000105336	ENSGALG00000032428;ENSGALG00000004489;C11H19orf12	6467
peak_1877	chr11	8622878	8622998	121	8622969	9	4.77722	3.61227	1.81264	no	ENSGALT00000094967	ZNF536	112367
peak_1878	chr11	8711827	8711985	159	8711960	10	5.57762	3.9735	2.27743	yes	ENSGALT00000094967	ZNF536	23380
peak_1879	chr11	8898525	8898760	236	8898730	9	5.93888	4.35293	2.38484	yes	ENSGALT00000042187	gga-mir-1789	21641
peak_1880	chr11	9008652	9008777	126	9008756	8	5.04629	3.91764	1.81264	no	ENSGALT00000042273	gga-mir-1791	51506
peak_1881	chr11	9250177	9250282	106	9250221	8	4.58955	3.62114	1.73428	no	ENSGALT00000007212	TSHZ3	35881
peak_1882	chr11	9283146	9283342	197	9283244	9	5.60856	4.14135	2.27743	no	ENSGALT00000007212	TSHZ3	2821
peak_1883	chr11	9284405	9284514	110	9284512	9	4.1227	3.20307	1.382	no	ENSGALT00000007212	TSHZ3	1649
peak_1884	chr11	9369238	9369343	106	9369328	9	5.60856	4.14135	2.27743	no	ENSGALT00000007212	TSHZ3	83075
peak_1885	chr11	9711677	9711815	139	9711786	10	6.29921	4.42584	2.71654	yes	ENSGALT00000071616	ZNF507	38892
peak_1886	chr11	9746744	9746864	121	9746776	7	4.19816	3.48234	1.382	no	ENSGALT00000071616	ZNF507	3843
peak_1887	chr11	10017561	10017865	305	10017594	13	8.3746	5.16945	4.36597	yes	ENSGALT00000007726	GPATCH1	160
peak_1888	chr11	10043381	10043604	224	10043569	10	4.46445	3.29389	1.62381	yes	ENSGALT00000056913	LRP3	14297
peak_1889	chr11	10111845	10111987	143	10111895	7	4.19816	3.48234	1.382	yes	ENSGALT00000007532	SLC7A10	8448
peak_1890	chr11	10150723	10150859	137	10150848	10	6.50442	4.55548	2.87066	no	ENSGALT00000007532	SLC7A10	30288
peak_1891	chr11	10219207	10219392	186	10219307	9	5.93888	4.35293	2.38484	no	ENSGALT00000077917	CEBPG	90811
peak_1892	chr11	10334095	10334261	167	10334109	8	5.04629	3.91764	1.81264	no	ENSGALT00000095275	PEPD;ENSGALG00000047514	10629
peak_1893	chr11	10515971	10516081	111	10516010	7	3.9418	3.31308	1.382	no	ENSGALT00000007842	CHST8	24961
peak_1894	chr11	10575426	10575633	208	10575504	10	4.84545	3.52337	1.81264	yes	ENSGALT00000007842	CHST8	84416
peak_1895	chr11	10600148	10600256	109	10600186	9	5.93888	4.35293	2.38484	no	ENSGALT00000083840	KCTD15	92922
peak_1896	chr11	10732194	10732336	143	10732257	9	4.77722	3.61227	1.81264	no	ENSGALT00000007849	KCTD15	34625
peak_1897	chr11	10846323	10846462	140	10846367	9	5.93888	4.35293	2.38484	no	ENSGALT00000082519	ENSGALG00000040725	21263
peak_1898	chr11	10992065	10992170	106	10992136	9	5.93888	4.35293	2.38484	no	ENSGALT00000085739	GPI	27199
peak_1899	chr11	10993632	10993745	114	10993653	9	5.60856	4.14135	2.27743	no	ENSGALT00000085739	GPI	28766
peak_1900	chr11	11076225	11076334	110	11076271	7	4.19816	3.48234	1.382	no	ENSGALT00000045710	gga-mir-6589	793
peak_1901	chr11	11086201	11086307	107	11086251	11	7.84196	5.22351	3.88049	no	ENSGALT00000045710	gga-mir-6589	9074
peak_1902	chr11	11124888	11125035	148	11124915	9	5.60856	4.14135	2.27743	no	ENSGALT00000065789	PDCD2L;UBA2	11647
peak_1903	chr11	11428854	11428973	120	11428963	7	3.9418	3.31308	1.382	no	ENSGALT00000039221	BNAS2;CKLF	10909
peak_1904	chr11	11568829	11568998	170	11568833	10	4.84545	3.52337	1.81264	no	ENSGALT00000063435	CDH5	20930
peak_1905	chr11	11572693	11572829	137	11572723	7	3.9418	3.31308	1.382	no	ENSGALT00000063435	CDH5	24794
peak_1906	chr11	11737934	11738040	107	11737973	8	5.04629	3.91764	1.81264	no	ENSGALT00000063435	CDH5	190035
peak_1907	chr11	11826032	11826156	125	11826156	9	4.1227	3.20307	1.382	no	ENSGALT00000063435	CDH5	278133
peak_1908	chr11	11830617	11830727	111	11830619	10	4.84545	3.52337	1.81264	no	ENSGALT00000063435	CDH5	282718
peak_1909	chr11	11857208	11857315	108	11857307	8	5.04629	3.91764	1.81264	no	ENSGALT00000056787	CDH11	262229
peak_1910	chr11	11947674	11947779	106	11947732	8	5.04629	3.91764	1.81264	yes	ENSGALT00000056787	CDH11	171765
peak_1911	chr11	12212080	12212258	179	12212174	13	7.0552	4.38738	3.23918	yes	ENSGALT00000049612	CDH11	34352
peak_1912	chr11	12230099	12230279	181	12230123	9	4.77722	3.61227	1.81264	yes	ENSGALT00000049612	CDH11	52371
peak_1913	chr11	12570723	12570833	111	12570812	8	4.67421	3.67606	1.80996	no	ENSGALT00000045480	RF02271	241044
peak_1914	chr11	12724127	12724240	114	12724232	12	8.84621	5.65881	4.7638	no	ENSGALT00000045480	RF02271	87637
peak_1915	chr11	12745342	12745460	119	12745362	10	6.87189	4.78822	3.07052	no	ENSGALT00000045480	RF02271	66417
peak_1916	chr11	12858647	12858758	112	12858674	8	5.04629	3.91764	1.81264	no	ENSGALT00000068071	CDH8	19837
peak_1917	chr11	12910301	12910422	122	12910333	11	7.32829	4.90142	3.48289	no	ENSGALT00000095705	ENSGALG00000052818	9117
peak_1918	chr11	13037273	13037391	119	13037368	12	7.28585	4.69595	3.44444	no	ENSGALT00000100570	ENSGALG00000049269	24542
peak_1919	chr11	13073472	13073643	172	13073598	7	3.9418	3.31308	1.382	no	ENSGALT00000100570	ENSGALG00000049269	11539
peak_1920	chr11	13100300	13100458	159	13100349	44	20.8444	5.57389	16.1922	no	ENSGALT00000100570	ENSGALG00000049269	38367
peak_1921	chr11	13112481	13112697	217	13112647	10	6.87189	4.78822	3.07052	no	ENSGALT00000100570	ENSGALG00000049269	50548
peak_1922	chr11	13244462	13244599	138	13244561	9	5.93888	4.35293	2.38484	no	ENSGALT00000042905	gga-mir-6595	49547
peak_1923	chr11	13270960	13271066	107	13270962	8	4.94413	3.85131	1.81264	no	ENSGALT00000042905	gga-mir-6595	23080
peak_1924	chr11	13291390	13291613	224	13291415	11	5.60467	3.84368	2.27743	no	ENSGALT00000042905	gga-mir-6595	2533
peak_1925	chr11	13326987	13327190	204	13327128	9	5.15358	3.85088	1.90781	no	ENSGALT00000042905	gga-mir-6595	32841
peak_1926	chr11	13423047	13423241	195	13423157	12	8.84621	5.65881	4.7638	no	ENSGALT00000042905	gga-mir-6595	128901
peak_1927	chr11	13466254	13466366	113	13466306	11	7.84196	5.22351	3.88049	no	ENSGALT00000042905	gga-mir-6595	172108
peak_1928	chr11	13596797	13596930	134	13596877	8	4.75301	3.72721	1.81264	no	ENSGALT00000008573	ADAMTS18	265923
peak_1929	chr11	13657734	13657879	146	13657764	11	7.22267	4.83541	3.39014	no	ENSGALT00000008573	ADAMTS18	204974
peak_1930	chr11	13750645	13750776	132	13750688	8	5.04629	3.91764	1.81264	no	ENSGALT00000008573	ADAMTS18	112077
peak_1931	chr11	14205439	14205616	178	14205445	8	4.01683	3.25105	1.382	no	ENSGALT00000104098	ENSGALG00000050479	31388
peak_1932	chr11	14229095	14229208	114	14229154	10	6.87189	4.78822	3.07052	no	ENSGALT00000104098	ENSGALG00000050479	55044
peak_1933	chr11	14238506	14238622	117	14238521	7	4.19816	3.48234	1.382	no	ENSGALT00000104098	ENSGALG00000050479	64455
peak_1934	chr11	14432623	14432815	193	14432702	7	4.19816	3.48234	1.382	no	ENSGALT00000105110	MAF	257873
peak_1935	chr11	14537837	14537980	144	14537896	8	5.04629	3.91764	1.81264	yes	ENSGALT00000105110	MAF	152708
peak_1936	chr11	14691193	14691302	110	14691282	11	6.28611	4.25589	2.70732	yes	ENSGALT00000043755	MAF	0
peak_1937	chr11	14778060	14778181	122	14778144	8	4.75301	3.72721	1.81264	no	ENSGALT00000043755	MAF	86802
peak_1938	chr11	14867105	14867237	133	14867191	7	4.19816	3.48234	1.382	no	ENSGALT00000043755	MAF	175847
peak_1939	chr11	15740074	15740223	150	15740156	9	5.93888	4.35293	2.38484	no	ENSGALT00000008756	SDR42E1	4326
peak_1940	chr11	15852440	15852569	130	15852470	26	9.51	3.85035	5.37862	no	ENSGALT00000076128	MPHOSPH6	43095
peak_1941	chr11	15911379	15911540	162	15911452	8	5.04629	3.91764	1.81264	no	ENSGALT00000008808	CDH13	54948
peak_1942	chr11	15927891	15928197	307	15928145	48	37.407	10.8009	32.4111	no	ENSGALT00000008808	CDH13	38291
peak_1943	chr11	16079713	16079889	177	16079783	9	5.93888	4.35293	2.38484	no	ENSGALT00000008808	CDH13	113225
peak_1944	chr11	16659222	16659338	117	16659293	9	5.60856	4.14135	2.27743	no	ENSGALT00000033756	KCNG4	16485
peak_1945	chr11	16775247	16775411	165	16775261	9	5.93888	4.35293	2.38484	yes	ENSGALT00000070930	TLDC1	646
peak_1946	chr11	16837134	16837343	210	16837210	9	5.93888	4.35293	2.38484	no	ENSGALT00000009065	KLHL36	77
peak_1947	chr11	16849540	16849678	139	16849630	10	6.87189	4.78822	3.07052	no	ENSGALT00000052200	USP10	8975
peak_1948	chr11	17124416	17124533	118	17124445	11	6.77338	4.5559	3.07052	yes	ENSGALT00000081572	ENSGALG00000039008	83218
peak_1949	chr11	17216975	17217097	123	17217020	9	5.60856	4.14135	2.27743	no	ENSGALT00000076417	ENSGALG00000029278	136317
peak_1950	chr11	17437413	17437518	106	17437462	7	4.19816	3.48234	1.382	no	ENSGALT00000081302	FOXF1	42353
peak_1951	chr11	17466757	17466873	117	17466831	10	6.87189	4.78822	3.07052	no	ENSGALT00000081302	FOXF1	71697
peak_1952	chr11	17510125	17510257	133	17510159	8	5.04629	3.91764	1.81264	no	ENSGALT00000009243	IRF8	86894
peak_1953	chr11	17565337	17565484	148	17565391	9	5.60856	4.14135	2.27743	yes	ENSGALT00000009243	IRF8	31667
peak_1954	chr11	17574493	17574747	255	17574624	12	8.84621	5.65881	4.7638	no	ENSGALT00000009243	IRF8	22404
peak_1955	chr11	17614890	17615003	114	17614966	9	5.60856	4.14135	2.27743	yes	ENSGALT00000009226	EMC8	91
peak_1956	chr11	17683005	17683193	189	17683114	11	7.84196	5.22351	3.88049	yes	ENSGALT00000078489	GSE1	32704
peak_1957	chr11	17734093	17734213	121	17734144	7	3.9418	3.31308	1.382	no	ENSGALT00000053222	ENSGALG00000041408	10595
peak_1958	chr11	17762818	17762928	111	17762840	7	4.19816	3.48234	1.382	no	ENSGALT00000047237	KIAA0513	2294
peak_1959	chr11	18083095	18083248	154	18083161	11	7.84196	5.22351	3.88049	no	ENSGALT00000054154	BANP	70716
peak_1960	chr11	18129002	18129108	107	18129093	10	6.74399	4.70716	3.07052	no	ENSGALT00000054154	BANP	116623
peak_1961	chr11	18172145	18172350	206	18172153	9	4.77722	3.61227	1.81264	yes	ENSGALT00000100845	ZNF469	148667
peak_1962	chr11	18231981	18232183	203	18231997	8	5.04629	3.91764	1.81264	no	ENSGALT00000100845	ZNF469	88834
peak_1963	chr11	18301105	18301242	138	18301224	8	5.04629	3.91764	1.81264	no	ENSGALT00000100845	ZNF469	19775
peak_1964	chr11	18561890	18561999	110	18561894	10	4.84545	3.52337	1.81264	yes	ENSGALT00000070489	CDH15	326
peak_1965	chr11	18653051	18653155	105	18653122	9	5.93888	4.35293	2.38484	no	ENSGALT00000042239	gga-mir-1560	22589
peak_1966	chr11	18753160	18753282	123	18753264	9	5.93171	4.34834	2.38484	no	ENSGALT00000048861	DPEP1	3731
peak_1967	chr11	18774755	18774902	148	18774769	7	3.9418	3.31308	1.382	no	ENSGALT00000038833	VPS9D1	2877
peak_1968	chr11	18941447	18941606	160	18941489	10	6.87189	4.78822	3.07052	no	ENSGALT00000000929	TMED6	3959
peak_1969	chr11	18967041	18967159	119	18967125	9	5.60856	4.14135	2.27743	no	ENSGALT00000106759	NFAT5	3092
peak_1970	chr11	19025724	19025934	211	19025763	13	5.75618	3.65598	2.38484	no	ENSGALT00000038752	NQO1	13024
peak_1971	chr11	19034655	19034760	106	19034715	9	4.1227	3.20307	1.382	no	ENSGALT00000038752	NQO1	4198
peak_1972	chr11	19043652	19043790	139	19043669	7	3.9418	3.31308	1.382	no	ENSGALT00000055498	WWP2	849
peak_1973	chr11	19301257	19301365	109	19301266	8	5.03992	3.9135	1.81264	yes	ENSGALT00000042296	gga-mir-1699	188042
peak_1974	chr11	19396999	19397103	105	19397006	8	5.04629	3.91764	1.81264	no	ENSGALT00000042296	gga-mir-1699	92304
peak_1975	chr11	19527696	19528013	318	19527836	12	8.84621	5.65881	4.7638	yes	ENSGALT00000063417	ZFHX3	34509
peak_1976	chr11	19558775	19558943	169	19558894	8	5.04629	3.91764	1.81264	no	ENSGALT00000063417	ZFHX3	65588
peak_1977	chr11	19636781	19637015	235	19636861	9	5.93888	4.35293	2.38484	no	ENSGALT00000038723	DHX38	80672
peak_1978	chr11	19747949	19748073	125	19748056	11	7.84196	5.22351	3.88049	no	ENSGALT00000043828	ATXN1L	2636
peak_1979	chr11	19843555	19843698	144	19843652	7	3.7991	3.21879	1.33637	no	ENSGALT00000001314	TAT;ENSGALG00000000901	7502
peak_1980	chr11	19986438	19986647	210	19986624	56	7.08948	2.12546	3.2719	no	ENSGALT00000083667	CHST6;TMEM231	66338
peak_1981	chr11	19989604	19989732	129	19989703	34	7.03147	2.63174	3.21813	no	ENSGALT00000083667	CHST6;TMEM231	69504
peak_1982	chr11	19990565	19991255	691	19990572	79	5.46319	1.70297	2.18963	no	ENSGALT00000083667	CHST6;TMEM231	70465
peak_1983	chr11	19994120	19994515	396	19994231	68	10.8276	2.444	6.59523	no	ENSGALT00000083667	CHST6;TMEM231	74020
peak_1984	chr11	19995384	19996201	818	19995411	78	5.81431	1.74746	2.38484	no	ENSGALT00000083667	CHST6;TMEM231	75284
peak_1985	chr11	20178610	20178908	299	20178865	49	4.10111	1.7491	1.382	no	ENSGALT00000083667	CHST6;TMEM231	258510
peak_1986	chr12	121138	121280	143	121259	37	5.96218	2.29449	2.40733	no	ENSGALT00000105081	ENSGALG00000047224	322073
peak_1987	chr12	126916	127083	168	127066	54	4.81579	1.81193	1.81264	no	ENSGALT00000105081	ENSGALG00000047224	316270
peak_1988	chr12	134147	134728	582	134196	187	5.80167	1.42579	2.38484	no	ENSGALT00000105081	ENSGALG00000047224	308625
peak_1989	chr12	222303	222462	160	222392	12	4.59274	3.14168	1.73739	no	ENSGALT00000105081	ENSGALG00000047224	220891
peak_1990	chr12	288408	288605	198	288532	33	12.5575	4.21138	8.21744	no	ENSGALT00000105081	ENSGALG00000047224	154748
peak_1991	chr12	311000	311138	139	311087	19	8.18791	4.08969	4.19391	no	ENSGALT00000105081	ENSGALG00000047224	132215
peak_1992	chr12	563508	563622	115	563580	8	5.04629	3.91764	1.81264	no	ENSGALT00000055586	ENSGALG00000034572;RRP9	42733
peak_1993	chr12	697665	697831	167	697685	8	5.04629	3.91764	1.81264	no	ENSGALT00000060040	DUSP7	55709
peak_1994	chr12	729490	729695	206	729557	11	7.84196	5.22351	3.88049	no	ENSGALT00000060040	DUSP7	87534
peak_1995	chr12	1155788	1156007	220	1155877	8	5.04629	3.91764	1.81264	no	ENSGALT00000063021	PBRM1	7788
peak_1996	chr12	1202051	1202180	130	1202098	8	5.04629	3.91764	1.81264	yes	ENSGALT00000069630	NEK4	248
peak_1997	chr12	1264132	1264275	144	1264167	8	5.04629	3.91764	1.81264	no	ENSGALT00000092250	ENSGALG00000001720	1700
peak_1998	chr12	1649234	1649632	399	1649552	9	5.41486	4.01748	2.14939	no	ENSGALT00000003010	RFT1	8522
peak_1999	chr12	1824027	1824421	395	1824399	13	9.40288	5.79789	5.27787	yes	ENSGALT00000059925	ENSGALG00000002099	3053
[truncated: 6,376 more rows]
