# Supplementary material for: A functional map of genomic HIF1α-DNA complexes in the eye lens revealed through multiomics analysis
Source: BMC Genomics. 2021 Jul 3;22:497. doi: 10.1186/s12864-021-07795-9 (PMC8254356; doi:10.1186/s12864-021-07795-9)
Supplement: Supplementary file 3 — Additional file 3 Table S3. Gene ontologies, pathways, and select literature references for differentially expressed genes with HIF1α binding. [file 12864_2021_7795_MOESM3_ESM.xlsx]

## Sheet: README
Column Name	Description				Upregulated Genes	Upregulated Genes
gene_name	Gene Symbol				genes with RNAseq DMOG/Control log2FC > 0.6, p < 0.05 and a HIF1a binding site within 100kb of the TSS	genes with RNAseq DMOG/Control log2FC < -0.6, p < 0.05 and a HIF1a binding site within 100kb of the TSS
Description	gene name
Alternate Gene Names	other common gene symbols
fold change DMOG RNAseq	Log2 fold change RNAseq DMOG FPKM/Control FPKM
distance between HIF1a binding site and TSS	distance between nearest HIF1a site and TSS
Number of HIF1a sites	number of HIF1a sites that are closest neighbors to the TSS
any HIF1a binding sites overlay open chromatin regions?	are any of the closest HIF1a sites in open chromatin regions
In Hypoxiadb?	is it a well established hypoxia regulated gene from Hypoxiadb?
GO	Gene ontologies
KEGG	KEGG pathways
Lens-specific Functions/Associations	Summary of known lens-associated functions
Pubmed ID: Literature citing Lens-specific Functions/Associations	Pubmed ID numbers for citations about known lens-associated functions

## Sheet: Upregulated Genes
gene_name	Description	Alternate Gene Names	fold change DMOG RNAseq	distance between HIF1a binding site and TSS	Number of HIF1a sites	any HIF1a binding sites overlay open chromatin regions?	In Hypoxiadb?	GO	KEGG	Lens-specific Functions/Associations	Pubmed ID: Literature citing Lens-specific Functions/Associations
SEPT9	septin 9 [Source:NCBI gene;Acc:417347]	NA	2.30811	21730	3	yes	no	GO:0000166(nucleotide binding);GO:0001725(stress fiber);GO:0003924(GTPase activity);GO:0005525(GTP binding);GO:0005874(microtubule);GO:0005930(axoneme);GO:0005940(septin ring);GO:0015629(actin cytoskeleton);GO:0015630(microtubule cytoskeleton);GO:0031105(septin complex);GO:0032947(protein-containing complex scaffold activity);GO:0048471(perinuclear region of cytoplasm);GO:0051291(protein heterool…	NA	NA	NA
AAMDC	adipogenesis associated, Mth938 domain containing [Source:NCBI gene;Acc:425610]	C1H11ORF67	1.23687	0	1	yes	no	GO:0005737(cytoplasm);GO:0045600(positive regulation of fat cell differentiation);GO:0045600(positive regulation of fat cell differentiation)	NA	NA	NA
ABCC1	ATP binding cassette subfamily C member 1 [Source:NCBI gene;Acc:395416]	MRP1	0.785892	14119	1	no	no	GO:0000166(nucleotide binding);GO:0004012(phospholipid-translocating ATPase activity);GO:0005524(ATP binding);GO:0005886(plasma membrane);GO:0005887(integral component of plasma membrane);GO:0016020(membrane);GO:0016021(integral component of membrane);GO:0016323(basolateral plasma membrane);GO:0016887(ATPase activity);GO:0022857(transmembrane transporter activity);GO:0042626(ATPase activity, coup…	02010(ABC transporters)	lens oxidative stress response and maintain lens homeostasis	26244301
ANAPC16;DDIT4	anaphase promoting complex subunit 16 [Source:NCBI gene;Acc:423708];DNA damage inducible transcript 4 [Source:HGNC Symbol;Acc:HGNC:24944]	DDIT4 (RTP801)	3.83498	2115	3	no	ANAPC16: no, DDIT4: yes	GO:0000776(kinetochore);GO:0005680(anaphase-promoting complex);GO:0005829(cytosol);GO:0016567(protein ubiquitination);GO:0001666(response to hypoxia);GO:0005737(cytoplasm);GO:0005739(mitochondrion);GO:0009968(negative regulation of signal transduction);GO:0032007(negative regulation of TOR signaling);GO:0032984(protein-containing complex disassembly);GO:0042771(intrinsic apoptotic signaling pathw…	NA	ANAPC16: lens differentiation	17215516
ANGPTL4	angiopoietin like 4 [Source:NCBI gene;Acc:769087]	NA	1.91472	3646	1	yes	yes	GO:0001525(angiogenesis);GO:0004857(enzyme inhibitor activity);GO:0005576(extracellular region);GO:0005615(extracellular space);GO:0042802(identical protein binding);GO:0043066(negative regulation of apoptotic process);GO:0051005(negative regulation of lipoprotein lipase activity);GO:0070328(triglyceride homeostasis);GO:2000352(negative regulation of endothelial cell apoptotic process);GO:2000352…	03320(PPAR signaling pathway);03320(PPAR signaling pathway)	NA	NA
ARHGAP1	Rho GTPase activating protein 1 [Source:NCBI gene;Acc:428865]	NA	0.884625	7439	1	no	no	GO:0005096(GTPase activator activity);GO:0005737(cytoplasm);GO:0007165(signal transduction);GO:0007264(small GTPase mediated signal transduction);GO:0010008(endosome membrane);GO:0016020(membrane);GO:0016021(integral component of membrane);GO:0016197(endosomal transport);GO:0017137(Rab GTPase binding);GO:0033572(transferrin transport);GO:0043547(positive regulation of GTPase activity);GO:0048471(…	NA	NA	NA
ATXN1	ataxin 1 [Source:NCBI gene;Acc:420843]	NA	1.40469	24074	1	no	yes	GO:0000122(negative regulation of transcription by RNA polymerase II);GO:0003723(RNA binding);GO:0005515(protein binding);GO:0005634(nucleus);GO:0005654(nucleoplasm);GO:0005730(nucleolus);GO:0005737(cytoplasm);GO:0005829(cytosol);GO:0007420(brain development);GO:0007612(learning);GO:0007613(memory);GO:0008022(protein C-terminus binding);GO:0008266(poly(U) RNA binding);GO:0016363(nuclear matrix);G…	NA	NA	NA
BHLHE40	basic helix-loop-helix family member e40 [Source:NCBI gene;Acc:416108]	NA	3.44181	24142	2	yes	yes	GO:0000122(negative regulation of transcription by RNA polymerase II);GO:0000977(RNA polymerase II regulatory region sequence-specific DNA binding);GO:0000978(RNA polymerase II proximal promoter sequence-specific DNA binding);GO:0000980(RNA polymerase II distal enhancer sequence-specific DNA binding);GO:0000981(DNA-binding transcription factor activity, RNA polymerase II-specific);GO:0001102(RNA …	NA	NA	NA
BMP4	bone morphogenetic protein 4 [Source:NCBI gene;Acc:396165]	NA	1.81307	44374	4	yes	no	GO:0000122(negative regulation of transcription by RNA polymerase II);GO:0000186(activation of MAPKK activity);GO:0001501(skeletal system development);GO:0001525(angiogenesis);GO:0001568(blood vessel development);GO:0001649(osteoblast differentiation);GO:0001656(metanephros development);GO:0001657(ureteric bud development);GO:0001658(branching involved in ureteric bud morphogenesis);GO:0001707(me…	04060(Cytokine-cytokine receptor interaction);04350(TGF-beta signaling pathway)	Lens development	9851982; 28867048
BNIP3L	BCL2 interacting protein 3 like [Source:NCBI gene;Acc:419522]	NA	1.23321	0	1	yes	yes	GO:0005521(lamin binding);GO:0005635(nuclear envelope);GO:0005739(mitochondrion);GO:0005740(mitochondrial envelope);GO:0005741(mitochondrial outer membrane);GO:0005783(endoplasmic reticulum);GO:0016021(integral component of membrane);GO:0016239(positive regulation of macroautophagy);GO:0016607(nuclear speck);GO:0035694(mitochondrial protein catabolic process);GO:0042802(identical protein binding)…	04137(Mitophagy - animal);04137(Mitophagy - animal)	non-nuclear organelle degradation in lens differentiation	32628953; 29879393
CA2	carbonic anhydrase 2 [Source:NCBI gene;Acc:396257]	NA	1.0963	13723	2	no	yes	GO:0002009(morphogenesis of an epithelium);GO:0004064(arylesterase activity);GO:0004089(carbonate dehydratase activity);GO:0005623(cell);GO:0005737(cytoplasm);GO:0005829(cytosol);GO:0005886(plasma membrane);GO:0008270(zinc ion binding);GO:0015670(carbon dioxide transport);GO:0016020(membrane);GO:0016829(lyase activity);GO:0032230(positive regulation of synaptic transmission, GABAergic);GO:0032849…	00910(Nitrogen metabolism)	NA	NA
CCDC77	coiled-coil domain containing 77 [Source:NCBI gene;Acc:418149]	NA	1.69055	20	1	yes	no	GO:0005813(centrosome)	NA	NA	NA
CHAC1	ChaC glutathione specific gamma-glutamylcyclotransferase 1 [Source:NCBI gene;Acc:423209]	NA	2.44512	2883	2	yes	no	GO:0003839(gamma-glutamylcyclotransferase activity);GO:0005112(Notch binding);GO:0005737(cytoplasm);GO:0005802(trans-Golgi network);GO:0006751(glutathione catabolic process);GO:0016829(lyase activity);GO:0022008(neurogenesis);GO:0061928(glutathione specific gamma-glutamylcyclotransferase activity)	00480(Glutathione metabolism)	ER-stress/Unfolded protein response during MIP-mutant mice cataract formation	27155571
CHRNA7	cholinergic receptor nicotinic alpha 7 subunit [Source:NCBI gene;Acc:374001]	NA	2.9335	13235	4	yes	yes	GO:0001933(negative regulation of protein phosphorylation);GO:0001934(positive regulation of protein phosphorylation);GO:0001988(positive regulation of heart rate involved in baroreceptor response to decreased systemic arterial blood pressure);GO:0004888(transmembrane signaling receptor activity);GO:0005216(ion channel activity);GO:0005230(extracellular ligand-gated ion channel activity);GO:00057…	04020(Calcium signaling pathway);04080(Neuroactive ligand-receptor interaction)	NA	NA
COQ8B	coenzyme Q8B [Source:NCBI gene;Acc:416745]	COQ8A	3.36088	99	1	yes	no	GO:0005739(mitochondrion);GO:0006744(ubiquinone biosynthetic process);GO:0016301(kinase activity);GO:0016310(phosphorylation);GO:0031314(extrinsic component of mitochondrial inner membrane);GO:0043531(ADP binding)	NA	NA	NA
CSRNP1	cysteine and serine rich nuclear protein 1 [Source:NCBI gene;Acc:420425]	NA	1.30348	2149	3	yes	no	GO:0001228(DNA-binding transcription activator activity, RNA polymerase II-specific);GO:0003700(DNA-binding transcription factor activity);GO:0005634(nucleus);GO:0006355(regulation of transcription, DNA-templated);GO:0009791(post-embryonic development);GO:0043565(sequence-specific DNA binding);GO:0045944(positive regulation of transcription by RNA polymerase II);GO:0048008(platelet-derived growth…	NA	NA	NA
CTGF	connective tissue growth factor [Source:NCBI gene;Acc:374135]	CCN2	0.776511	28334	4	no	yes	GO:0001502(cartilage condensation);GO:0001503(ossification);GO:0001525(angiogenesis);GO:0001894(tissue homeostasis);GO:0005178(integrin binding);GO:0005515(protein binding);GO:0005520(insulin-like growth factor binding);GO:0005576(extracellular region);GO:0005615(extracellular space);GO:0007155(cell adhesion);GO:0007160(cell-matrix adhesion);GO:0007229(integrin-mediated signaling pathway);GO:0008…	04371(Apelin signaling pathway);04371(Apelin signaling pathway)	CTGF contributes to the development of PCO; silencing CTGF blocks the TGF-β2-induced EMT in HLECs	29725265; 24755068
DCLK1	doublecortin like kinase 1 [Source:NCBI gene;Acc:418903]	NA	0.949968	0	5	no	no	GO:0001764(neuron migration);GO:0004672(protein kinase activity);GO:0005524(ATP binding);GO:0006468(protein phosphorylation);GO:0007409(axonogenesis);GO:0007420(brain development);GO:0009615(response to virus);GO:0014069(postsynaptic density);GO:0018105(peptidyl-serine phosphorylation);GO:0021952(central nervous system projection neuron axonogenesis);GO:0030900(forebrain development);GO:0035556(i…	NA	NA	NA
DHTKD1	dehydrogenase E1 and transketolase domain containing 1 [Source:NCBI gene;Acc:426076]	NA	2.3966	0	1	yes	no	GO:0002244(hematopoietic progenitor cell differentiation);GO:0004591(oxoglutarate dehydrogenase (succinyl-transferring) activity);GO:0005739(mitochondrion);GO:0005829(cytosol);GO:0006091(generation of precursor metabolites and energy);GO:0006099(tricarboxylic acid cycle);GO:0016624(oxidoreductase activity, acting on the aldehyde or oxo group of donors, disulfide as acceptor);GO:0030976(thiamine p…	00310(Lysine degradation);00380(Tryptophan metabolism)	NA	NA
DOCK11	dedicator of cytokinesis 11 [Source:NCBI gene;Acc:422229]	NA	1.22018	5356	1	no	no	GO:0001782(B cell homeostasis);GO:0002315(marginal zone B cell differentiation);GO:0005085(guanyl-nucleotide exchange factor activity);GO:0005089(Rho guanyl-nucleotide exchange factor activity);GO:0007264(small GTPase mediated signal transduction);GO:0017048(Rho GTPase binding);GO:0043547(positive regulation of GTPase activity);GO:0051491(positive regulation of filopodium assembly);GO:0051491(pos…	NA	NA	NA
EDN2	endothelin 2 [Source:NCBI gene;Acc:419559]	NA	0.770903	12360	2	yes	no	GO:0001516(prostaglandin biosynthetic process);GO:0001659(temperature homeostasis);GO:0002690(positive regulation of leukocyte chemotaxis);GO:0003100(regulation of systemic arterial blood pressure by endothelin);GO:0005179(hormone activity);GO:0005576(extracellular region);GO:0005615(extracellular space);GO:0005623(cell);GO:0007204(positive regulation of cytosolic calcium ion concentration);GO:00…	04080(Neuroactive ligand-receptor interaction);04270(Vascular smooth muscle contraction)	NA	NA
EGLN3	egl-9 family hypoxia inducible factor 3 [Source:NCBI gene;Acc:423316]	NA	4.91118	0	3	yes	yes	GO:0001666(response to hypoxia);GO:0005506(iron ion binding);GO:0005634(nucleus);GO:0005737(cytoplasm);GO:0005829(cytosol);GO:0006915(apoptotic process);GO:0006919(activation of cysteine-type endopeptidase activity involved in apoptotic process);GO:0016491(oxidoreductase activity);GO:0016705(oxidoreductase activity, acting on paired donors, with incorporation or reduction of molecular oxygen);GO:…	NA	NA	NA
ENO1	enolase 1, (alpha) [Source:NCBI gene;Acc:396017]	NA	0.805641	0	3	yes	yes	GO:0000015(phosphopyruvate hydratase complex);GO:0000122(negative regulation of transcription by RNA polymerase II);GO:0000287(magnesium ion binding);GO:0000977(RNA polymerase II regulatory region sequence-specific DNA binding);GO:0001227(DNA-binding transcription repressor activity, RNA polymerase II-specific);GO:0004634(phosphopyruvate hydratase activity);GO:0005737(cytoplasm);GO:0005829(cytoso…	00010(Glycolysis / Gluconeogenesis);03018(RNA degradation);03018(RNA degradation)	lens structural protein (tau crystallin) and glycolytic enzyme	18077195; 2462567
ENO2	enolase 2 [Source:NCBI gene;Acc:395689]	NA	4.02539	7663	1	yes	yes	GO:0000015(phosphopyruvate hydratase complex);GO:0000287(magnesium ion binding);GO:0001917(photoreceptor inner segment);GO:0004634(phosphopyruvate hydratase activity);GO:0005737(cytoplasm);GO:0005829(cytosol);GO:0005886(plasma membrane);GO:0006096(glycolytic process);GO:0016020(membrane);GO:0043025(neuronal cell body);GO:0043204(perikaryon);GO:0043204(perikaryon)	00010(Glycolysis / Gluconeogenesis);03018(RNA degradation);03018(RNA degradation)	NA	NA
ENSGALG00000001136	hairy and enhancer of split 5-like [Source:NCBI gene;Acc:419390]	HES5L/HES5	1.31088	321	1	yes	no	GO:0000977(RNA polymerase II regulatory region sequence-specific DNA binding);GO:0001756(somitogenesis);GO:0003677(DNA binding);GO:0003714(transcription corepressor activity);GO:0005634(nucleus);GO:0006355(regulation of transcription, DNA-templated);GO:0007219(Notch signaling pathway);GO:0008134(transcription factor binding);GO:0030154(cell differentiation);GO:0043565(sequence-specific DNA bindin…	04330(Notch signaling pathway)	upregulated in FGF-induced secondary lens fiber cell differentiation after Notch2 induction	19481073
ENSGALG00000002099	6-phosphofructo-2-kinase/fructose-2,6-biphosphatase 4-like [Source:NCBI gene;Acc:100859653]	PFKFB4L/PFKFB4	1.23018	3053	1	yes	yes	GO:0003824(catalytic activity);GO:0003873(6-phosphofructo-2-kinase activity);GO:0004331(fructose-2,6-bisphosphate 2-phosphatase activity);GO:0005524(ATP binding);GO:0005829(cytosol);GO:0006000(fructose metabolic process);GO:0006003(fructose 2,6-bisphosphate metabolic process);GO:0016311(dephosphorylation);GO:0046835(carbohydrate phosphorylation);GO:0046835(carbohydrate phosphorylation)	00051(Fructose and mannose metabolism);00051(Fructose and mannose metabolism)	NA	NA
ENSGALG00000005011;ENSGALG00000048077	SHC adaptor protein 4 [Source:NCBI gene;Acc:426482]	SHC4	1.02213	7635	1	no	no	GO:0005515(protein binding);GO:0005886(plasma membrane);GO:0008284(positive regulation of cell population proliferation);GO:0030971(receptor tyrosine kinase binding);GO:0048863(stem cell differentiation);GO:0035556(intracellular signal transduction);GO:0048863(stem cell differentiation)	04012(ErbB signaling pathway);04510(Focal adhesion);04910(Insulin signaling pathway)	NA	NA
ENSGALG00000009063	PAS domain containing repressor 1 [Source:NCBI gene;Acc:422384]	PASD1	1.17051	21388	2	yes	no	GO:0003677(DNA binding);GO:0003700(DNA-binding transcription factor activity);GO:0005634(nucleus);GO:0005667(transcription factor complex);GO:0005737(cytoplasm);GO:0006355(regulation of transcription, DNA-templated);GO:0046983(protein dimerization activity)	NA	NA	NA
ENSGALG00000054020;ENSGALG00000047672;ENSGALG00000028843;ENSGALG00000026987;F-KER	Gallus gallus feather keratin 3-like (LOC100859191), mRNA. [Source:RefSeq mRNA;Acc:NM_001277808];feather keratin 1-like [Source:NCBI gene;Acc:107049929];feather keratin 1-like [Source:NCBI gene;Acc:426913];feather keratin 1-like [Source:NCBI gene;Acc:426914];feather keratin I [Source:NCBI gene;Acc:769269]	NA	1.35221	13404	1	no	no	GO:0005200(structural constituent of cytoskeleton);GO:0005882(intermediate filament);GO:0007010(cytoskeleton organization);GO:0007010(cytoskeleton organization)	NA	NA	NA
ENSGALG00000054153	NA	NA	3.57107	14846	1	no	no	NA	NA	NA	NA
ENSGALG00000054948;ENSGALG00000038191	NA	ASXL2	2.64045	17952	1	no	no	GO:0005737(cytoplasm);GO:0008270(zinc ion binding);GO:0045202(synapse)	NA	NA	NA
FAM13A	family with sequence similarity 13 member A [Source:NCBI gene;Acc:422515]	NA	2.58215	6800	3	yes	yes	GO:0007165(signal transduction);GO:0007165(signal transduction)	NA	NA	NA
FAM169A	family with sequence similarity 169 member A [Source:NCBI gene;Acc:431595]	NA	1.70389	2643	1	yes	no	NA	NA	NA	NA
FAM43A	family with sequence similarity 43 member A [Source:NCBI gene;Acc:429145]	NA	2.36265	268	2	yes	no	GO:0005515(protein binding)	NA	NA	NA
FBN3	fibrillin 3 [Source:NCBI gene;Acc:395079]	NA	2.09457	21102	1	no	no	GO:0005201(extracellular matrix structural constituent);GO:0005509(calcium ion binding);GO:0062023(collagen-containing extracellular matrix)	NA	NA	NA
FLT1	fms related tyrosine kinase 1 [Source:NCBI gene;Acc:374100]	VEGFR1	3.02385	2047	3	yes	yes	GO:0000166(nucleotide binding);GO:0002040(sprouting angiogenesis);GO:0002548(monocyte chemotaxis);GO:0004672(protein kinase activity);GO:0004713(protein tyrosine kinase activity);GO:0004714(transmembrane receptor protein tyrosine kinase activity);GO:0005021(vascular endothelial growth factor-activated receptor activity);GO:0005524(ATP binding);GO:0005886(plasma membrane);GO:0005887(integral compo…	04010(MAPK signaling pathway);04510(Focal adhesion)	NA	NA
G0S2	G0/G1 switch 2 [Source:NCBI gene;Acc:419860]	NA	5.62814	1373	1	no	no	GO:0005739(mitochondrion);GO:0097191(extrinsic apoptotic signaling pathway);GO:0120162(positive regulation of cold-induced thermogenesis);GO:2001238(positive regulation of extrinsic apoptotic signaling pathway)	NA	NA	NA
GADD45B	growth arrest and DNA damage inducible beta [Source:NCBI gene;Acc:100859853]	NA	1.22834	15652	1	yes	yes	GO:0000185(activation of MAPKKK activity);GO:0000186(activation of MAPKK activity);GO:0005634(nucleus);GO:0005737(cytoplasm);GO:0006469(negative regulation of protein kinase activity);GO:0043065(positive regulation of apoptotic process);GO:0046330(positive regulation of JNK cascade);GO:0051726(regulation of cell cycle);GO:1900745(positive regulation of p38MAPK cascade)	04010(MAPK signaling pathway);04068(FoxO signaling pathway);04110(Cell cycle);04115(p53 signaling pathway);04210(Apoptosis);04218(Cellular senescence)	NA	NA
gga-mir-138-1	gga-mir-138-1 [Source:miRBase;Acc:MI0001191]	NA	0.921104	26898	1	no	no	NA	NA	NA	NA
gga-mir-181b-1;gga-mir-181a-1	gga-mir-181b-1 [Source:miRBase;Acc:MI0001219];gga-mir-181a-1 [Source:miRBase;Acc:MI0001218]	NA	1.57065	25915	1	no	no	NA	NA	NA	NA
GPI	glucose-6-phosphate isomerase [Source:NCBI gene;Acc:415783]	NA	1.24167	27199	2	no	yes	GO:0001707(mesoderm formation);GO:0004347(glucose-6-phosphate isomerase activity);GO:0005829(cytosol);GO:0005886(plasma membrane);GO:0006094(gluconeogenesis);GO:0006096(glycolytic process);GO:0016853(isomerase activity);GO:0016866(intramolecular transferase activity);GO:0034101(erythrocyte homeostasis);GO:0042593(glucose homeostasis);GO:0048029(monosaccharide binding);GO:0051156(glucose 6-phospha…	00010(Glycolysis / Gluconeogenesis);00030(Pentose phosphate pathway);00500(Starch and sucrose metabolism);00520(Amino sugar and nucleotide sugar metabolism);00520(Amino sugar and nucleotide sugar metabolism)	NA	NA
GRIP1	glutamate receptor interacting protein 1 [Source:NCBI gene;Acc:427863]	NA	1.73548	19813	2	no	no	GO:0005515(protein binding);GO:0005886(plasma membrane);GO:0008022(protein C-terminus binding);GO:0008104(protein localization);GO:0016358(dendrite development);GO:0030159(receptor signaling complex scaffold activity);GO:0035259(glucocorticoid receptor binding);GO:0043005(neuron projection);GO:0045121(membrane raft);GO:0098887(neurotransmitter receptor transport, endosome to postsynaptic membrane…	NA	mutation in GRIP1 has been associated with abnormal eye development in mice, including lens degeneration	10974668
HDAC1;LCK	histone deacetylase 1 [Source:NCBI gene;Acc:373961];LCK proto-oncogene, Src family tyrosine kinase [Source:NCBI gene;Acc:396460]	NA	1.35386	1217	1	yes	HDAC: yes, LCK: no	GO:0000118(histone deacetylase complex);GO:0000122(negative regulation of transcription by RNA polymerase II);GO:0000785(chromatin);GO:0000790(nuclear chromatin);GO:0000792(heterochromatin);GO:0000976(transcription regulatory region sequence-specific DNA binding);GO:0000978(RNA polymerase II proximal promoter sequence-specific DNA binding);GO:0000979(RNA polymerase II core promoter sequence-speci…	04110(Cell cycle);04330(Notch signaling pathway)	HDAC: chromatin remodeling TGFB induced EMT in LECs; UVB and oxidative stress response.	31746377; 27231489
HOOK1	hook microtubule tethering protein 1 [Source:NCBI gene;Acc:424675]	NA	1.42915	0	1	yes	no	GO:0003779(actin binding);GO:0005515(protein binding);GO:0005737(cytoplasm);GO:0005813(centrosome);GO:0005829(cytosol);GO:0007030(Golgi organization);GO:0007032(endosome organization);GO:0007040(lysosome organization);GO:0007286(spermatid development);GO:0008017(microtubule binding);GO:0008333(endosome to lysosome transport);GO:0015630(microtubule cytoskeleton);GO:0030705(cytoskeleton-dependent i…	NA	NA	NA
HS6ST1	heparan sulfate 6-O-sulfotransferase 1 [Source:NCBI gene;Acc:395141]	NA	0.979239	14858	5	yes	no	GO:0001525(angiogenesis);GO:0008146(sulfotransferase activity);GO:0015012(heparan sulfate proteoglycan biosynthetic process);GO:0015015(heparan sulfate proteoglycan biosynthetic process, enzymatic modification);GO:0016020(membrane);GO:0016021(integral component of membrane);GO:0016740(transferase activity);GO:0017095(heparan sulfate 6-O-sulfotransferase activity);GO:0048286(lung alveolus developm…	00534(Glycosaminoglycan biosynthesis - heparan sulfate / heparin)	NA	NA
JARID2	jumonji and AT-rich interaction domain containing 2 [Source:NCBI gene;Acc:420839]	NA	0.952429	829	2	yes	no	GO:0000122(negative regulation of transcription by RNA polymerase II);GO:0000977(RNA polymerase II regulatory region sequence-specific DNA binding);GO:0001227(DNA-binding transcription repressor activity, RNA polymerase II-specific);GO:0001889(liver development);GO:0003677(DNA binding);GO:0003682(chromatin binding);GO:0005634(nucleus);GO:0005739(mitochondrion);GO:0006338(chromatin remodeling);GO:…	NA	NA	NA
KDM3A	lysine demethylase 3A [Source:NCBI gene;Acc:422917]	JMJD1A	0.884063	491	1	yes	yes	GO:0000785(chromatin);GO:0000976(transcription regulatory region sequence-specific DNA binding);GO:0000979(RNA polymerase II core promoter sequence-specific DNA binding);GO:0003700(DNA-binding transcription factor activity);GO:0005506(iron ion binding);GO:0005634(nucleus);GO:0005654(nucleoplasm);GO:0005737(cytoplasm);GO:0007283(spermatogenesis);GO:0007290(spermatid nucleus elongation);GO:0009755(…	NA	NA	NA
KDM5B	lysine demethylase 5B [Source:NCBI gene;Acc:421168]	JARID1B	0.97625	236	1	no	yes	GO:0003677(DNA binding);GO:0003714(transcription corepressor activity);GO:0005634(nucleus);GO:0005829(cytosol);GO:0006325(chromatin organization);GO:0006338(chromatin remodeling);GO:0007338(single fertilization);GO:0008270(zinc ion binding);GO:0009791(post-embryonic development);GO:0010628(positive regulation of gene expression);GO:0016491(oxidoreductase activity);GO:0032452(histone demethylase a…	NA	NA	NA
KLF11	Kruppel like factor 11 [Source:NCBI gene;Acc:421934]	NA	1.03577	315	2	yes	no	GO:0000083(regulation of transcription involved in G1/S transition of mitotic cell cycle);GO:0000122(negative regulation of transcription by RNA polymerase II);GO:0000981(DNA-binding transcription factor activity, RNA polymerase II-specific);GO:0003676(nucleic acid binding);GO:0003700(DNA-binding transcription factor activity);GO:0005634(nucleus);GO:0005654(nucleoplasm);GO:0005829(cytosol);GO:000…	NA	NA	NA
KLF2	Kruppel like factor 2 [Source:NCBI gene;Acc:420148]	KLF4	2.12921	10335	1	no	no	GO:0000981(DNA-binding transcription factor activity, RNA polymerase II-specific);GO:0003676(nucleic acid binding);GO:0003700(DNA-binding transcription factor activity);GO:0005634(nucleus);GO:0006357(regulation of transcription by RNA polymerase II);GO:0045944(positive regulation of transcription by RNA polymerase II)	04068(FoxO signaling pathway);04371(Apelin signaling pathway)	NA	NA
LDHA	lactate dehydrogenase A [Source:NCBI gene;Acc:396221]	NA	1.03374	0	2	yes	yes	GO:0003824(catalytic activity);GO:0004459(L-lactate dehydrogenase activity);GO:0005737(cytoplasm);GO:0005975(carbohydrate metabolic process);GO:0016491(oxidoreductase activity);GO:0016616(oxidoreductase activity, acting on the CH-OH group of donors, NAD or NADP as acceptor);GO:0019752(carboxylic acid metabolic process);GO:0055114(oxidation-reduction process);GO:0055114(oxidation-reduction process)	00010(Glycolysis / Gluconeogenesis);00270(Cysteine and methionine metabolism);00620(Pyruvate metabolism);00640(Propanoate metabolism);00640(Propanoate metabolism)	lens crystallin in higher vertebrates	3174623; 12716980; 9826039
LMCD1	LIM and cysteine rich domains 1 [Source:NCBI gene;Acc:416113]	NA	1.17966	3001	3	yes	no	GO:0000122(negative regulation of transcription by RNA polymerase II);GO:0003714(transcription corepressor activity);GO:0005634(nucleus);GO:0008270(zinc ion binding);GO:0010611(regulation of cardiac muscle hypertrophy);GO:0046872(metal ion binding);GO:0070886(positive regulation of calcineurin-NFAT signaling cascade)	NA	NA	NA
LRP2	LDL receptor related protein 2 [Source:NCBI gene;Acc:424168]	NA	1.2044	6793	3	no	no	GO:0001843(neural tube closure);GO:0003139(secondary heart field specification);GO:0003148(outflow tract septum morphogenesis);GO:0003223(ventricular compact myocardium morphogenesis);GO:0003281(ventricular septum development);GO:0005509(calcium ion binding);GO:0005515(protein binding);GO:0005768(endosome);GO:0005783(endoplasmic reticulum);GO:0005794(Golgi apparatus);GO:0005903(brush border);GO:0…	04340(Hedgehog signaling pathway);04340(Hedgehog signaling pathway)	mutation of LRP2 associated with cataract	23992033
MAPRE2	microtubule associated protein RP/EB family member 2 [Source:NCBI gene;Acc:421105]	NA	0.955668	13831	4	yes	no	GO:0005515(protein binding);GO:0005874(microtubule);GO:0005925(focal adhesion);GO:0008017(microtubule binding);GO:0015630(microtubule cytoskeleton);GO:0019901(protein kinase binding);GO:0032014(positive regulation of ARF protein signal transduction);GO:0035371(microtubule plus-end);GO:0042802(identical protein binding);GO:0043547(positive regulation of GTPase activity);GO:0051549(positive regulat…	NA	NA	NA
MCCC2L	methylcrotonoyl-Coenzyme A carboxylase 2-like [Source:NCBI gene;Acc:429115]	MCCC2, ENSGALG00000011255	1.0624	3903	1	no	no	GO:0004485(methylcrotonoyl-CoA carboxylase activity);GO:0005739(mitochondrion);GO:0006552(leucine catabolic process);GO:0016874(ligase activity);GO:1905202(methylcrotonoyl-CoA carboxylase complex);GO:1905202(methylcrotonoyl-CoA carboxylase complex)	00280(Valine, leucine and isoleucine degradation);00280(Valine, leucine and isoleucine degradation)	NA	NA
MRPS6	mitochondrial ribosomal protein S6 [Source:NCBI gene;Acc:427978]	NA	1.06815	6311	2	no	no	GO:0003735(structural constituent of ribosome);GO:0005763(mitochondrial small ribosomal subunit);GO:0005840(ribosome);GO:0006412(translation);GO:0019843(rRNA binding);GO:0070181(small ribosomal subunit rRNA binding)	03010(Ribosome)	NA	NA
NARF	nuclear prelamin A recognition factor [Source:NCBI gene;Acc:417341]	NA	2.02058	180	1	yes	yes	GO:0005521(lamin binding);GO:0005634(nucleus);GO:0005638(lamin filament);GO:0005730(nucleolus);GO:0031981(nuclear lumen)	NA	NA	NA
NPAS3	neuronal PAS domain protein 3 [Source:NCBI gene;Acc:423315]	ENSGALG00000054153	2.44117	25350	2	no	no	GO:0000981(DNA-binding transcription factor activity, RNA polymerase II-specific);GO:0005515(protein binding);GO:0005634(nucleus);GO:0005654(nucleoplasm);GO:0005829(cytosol);GO:0006355(regulation of transcription, DNA-templated);GO:0006357(regulation of transcription by RNA polymerase II);GO:0045944(positive regulation of transcription by RNA polymerase II);GO:0046983(protein dimerization activit…	NA	NA	NA
NPTX2	neuronal pentraxin 2 [Source:NCBI gene;Acc:416438]	NA	1.20875	16556	1	no	no	GO:0003674(molecular_function);GO:0005575(cellular_component);GO:0005886(plasma membrane);GO:0008150(biological_process);GO:0008306(associative learning);GO:0009898(cytoplasmic side of plasma membrane);GO:0030175(filopodium);GO:0030425(dendrite);GO:0030426(growth cone);GO:0031175(neuron projection development);GO:0043025(neuronal cell body);GO:0098962(regulation of postsynaptic neurotransmitter r…	NA	NA	NA
NRBP2	nuclear receptor binding protein 2 [Source:NCBI gene;Acc:776552]	NA	2.86541	6239	1	no	no	GO:0004672(protein kinase activity);GO:0004674(protein serine/threonine kinase activity);GO:0005524(ATP binding);GO:0005737(cytoplasm);GO:0006468(protein phosphorylation);GO:0006888(endoplasmic reticulum to Golgi vesicle-mediated transport);GO:0012505(endomembrane system);GO:0016242(negative regulation of macroautophagy);GO:0035556(intracellular signal transduction);GO:0035556(intracellular signa…	NA	NA	NA
NRSN1	neurensin 1 [Source:NCBI gene;Acc:420822]	NA	2.02558	80796	6	yes	no	GO:0007399(nervous system development);GO:0016020(membrane);GO:0016021(integral component of membrane);GO:0030133(transport vesicle);GO:0030426(growth cone);GO:0031410(cytoplasmic vesicle);GO:0043005(neuron projection);GO:0043025(neuronal cell body);GO:0043025(neuronal cell body)	NA	NA	NA
P3H2	prolyl 3-hydroxylase 2 [Source:NCBI gene;Acc:414143]	LEPREL1	1.45893	13143	1	yes	no	GO:0005506(iron ion binding);GO:0005515(protein binding);GO:0005604(basement membrane);GO:0005783(endoplasmic reticulum);GO:0005794(Golgi apparatus);GO:0008285(negative regulation of cell population proliferation);GO:0016491(oxidoreductase activity);GO:0016529(sarcoplasmic reticulum);GO:0016705(oxidoreductase activity, acting on paired donors, with incorporation or reduction of molecular oxygen);…	NA	Mutations associated with cataract	25645914; 24172257
P4HA2	prolyl 4-hydroxylase subunit alpha 2 [Source:NCBI gene;Acc:416326]	NA	1.66172	2511	1	yes	yes	GO:0004656(procollagen-proline 4-dioxygenase activity);GO:0005506(iron ion binding);GO:0005515(protein binding);GO:0005654(nucleoplasm);GO:0005783(endoplasmic reticulum);GO:0005829(cytosol);GO:0016491(oxidoreductase activity);GO:0016702(oxidoreductase activity, acting on single donors with incorporation of molecular oxygen, incorporation of two atoms of oxygen);GO:0016705(oxidoreductase activity,…	00330(Arginine and proline metabolism);00330(Arginine and proline metabolism)	NA	NA
PAM	peptidylglycine alpha-amidating monooxygenase [Source:NCBI gene;Acc:427274]	NA	0.767834	16735	2	yes	yes	GO:0001519(peptide amidation);GO:0003824(catalytic activity);GO:0004497(monooxygenase activity);GO:0004504(peptidylglycine monooxygenase activity);GO:0004598(peptidylamidoglycolate lyase activity);GO:0005507(copper ion binding);GO:0005515(protein binding);GO:0005576(extracellular region);GO:0005886(plasma membrane);GO:0006518(peptide metabolic process);GO:0008270(zinc ion binding);GO:0016020(memb…	NA	NA	NA
PANK4	pantothenate kinase 4 [Source:NCBI gene;Acc:100736561]	NA	1.06858	0	3	yes	no	GO:0000166(nucleotide binding);GO:0004594(pantothenate kinase activity);GO:0005524(ATP binding);GO:0015937(coenzyme A biosynthetic process);GO:0016301(kinase activity);GO:0016310(phosphorylation);GO:0016740(transferase activity)	00770(Pantothenate and CoA biosynthesis)	mutation of PANK4 associated with cataract	30585370
PBX3	PBX homeobox 3 [Source:NCBI gene;Acc:417093]	NA	2.14547	2867	1	no	no	GO:0003677(DNA binding);GO:0003700(DNA-binding transcription factor activity);GO:0005634(nucleus);GO:0006355(regulation of transcription, DNA-templated);GO:0043565(sequence-specific DNA binding);GO:0043565(sequence-specific DNA binding)	NA	NA	NA
PDLIM4	PDZ and LIM domain 4 [Source:NCBI gene;Acc:395643]	NA	0.965092	9179	1	yes	no	GO:0001725(stress fiber);GO:0005515(protein binding);GO:0005634(nucleus);GO:0005737(cytoplasm);GO:0005768(endosome);GO:0005856(cytoskeleton);GO:0016020(membrane);GO:0019903(protein phosphatase binding);GO:0030027(lamellipodium);GO:0030054(cell junction);GO:0031532(actin cytoskeleton reorganization);GO:0031901(early endosome membrane);GO:0031905(early endosome lumen);GO:0031941(filamentous actin);…	NA	NA	NA
PFKFB3	6-phosphofructo-2-kinase/fructose-2,6-biphosphatase 3 [Source:NCBI gene;Acc:418247]	NA	2.03295	381	5	yes	yes	GO:0003824(catalytic activity);GO:0003873(6-phosphofructo-2-kinase activity);GO:0004331(fructose-2,6-bisphosphate 2-phosphatase activity);GO:0005524(ATP binding);GO:0005829(cytosol);GO:0006000(fructose metabolic process);GO:0006003(fructose 2,6-bisphosphate metabolic process);GO:0016311(dephosphorylation);GO:0046835(carbohydrate phosphorylation);GO:0046835(carbohydrate phosphorylation)	00051(Fructose and mannose metabolism);00051(Fructose and mannose metabolism)	NA	NA
PID1	phosphotyrosine interaction domain containing 1 [Source:NCBI gene;Acc:424787]	NYGGF4	0.896031	48445	5	yes	no	GO:0001933(negative regulation of protein phosphorylation);GO:0005515(protein binding);GO:0005737(cytoplasm);GO:0010628(positive regulation of gene expression);GO:0042127(regulation of cell population proliferation);GO:0044320(cellular response to leptin stimulus);GO:0045944(positive regulation of transcription by RNA polymerase II);GO:0046325(negative regulation of glucose import);GO:0046627(neg…	NA	NA	NA
PIGL	phosphatidylinositol glycan anchor biosynthesis class L [Source:NCBI gene;Acc:417600]	NA	1.48171	16439	2	no	no	GO:0000225(N-acetylglucosaminylphosphatidylinositol deacetylase activity);GO:0006506(GPI anchor biosynthetic process);GO:0016020(membrane);GO:0016021(integral component of membrane)	00563(Glycosylphosphatidylinositol (GPI)-anchor biosynthesis)	NA	NA
PLA2G4A	phospholipase A2 group IVA [Source:NCBI gene;Acc:396394]	PRDX6	0.814756	293	3	yes	yes	GO:0004620(phospholipase activity);GO:0004622(lysophospholipase activity);GO:0004623(phospholipase A2 activity);GO:0005509(calcium ion binding);GO:0005544(calcium-dependent phospholipid binding);GO:0005634(nucleus);GO:0005737(cytoplasm);GO:0005783(endoplasmic reticulum);GO:0005794(Golgi apparatus);GO:0005811(lipid droplet);GO:0005829(cytosol);GO:0006629(lipid metabolic process);GO:0009395(phospho…	00564(Glycerophospholipid metabolism);00565(Ether lipid metabolism);00590(Arachidonic acid metabolism);00591(Linoleic acid metabolism);00592(alpha-Linolenic acid metabolism);04010(MAPK signaling pathway);04217(Necroptosis);04270(Vascular smooth muscle contraction);04370(VEGF signaling pathway);04912(GnRH signaling pathway);04912(GnRH signaling pathway)	protective effect in oxidative stress response in LECs; reduced levels of PRDX6 associated with cataract severity	16902399; 19429582
PNPLA8	patatin like phospholipase domain containing 8 [Source:NCBI gene;Acc:417785]	NA	1.34547	0	1	yes	no	GO:0001516(prostaglandin biosynthetic process);GO:0005777(peroxisome);GO:0005778(peroxisomal membrane);GO:0006629(lipid metabolic process);GO:0006631(fatty acid metabolic process);GO:0008219(cell death);GO:0016020(membrane);GO:0016042(lipid catabolic process);GO:0016787(hydrolase activity);GO:0019369(arachidonic acid metabolic process);GO:0034638(phosphatidylcholine catabolic process);GO:0043651(…	NA	NA	NA
PPP1R10	serine/threonine-protein phosphatase 1 regulatory subunit 10-like [Source:NCBI gene;Acc:100859302]	NA	1.07572	7431	3	no	no	GO:0000784(nuclear chromosome, telomeric region);GO:0000785(chromatin);GO:0005634(nucleus);GO:0005654(nucleoplasm);GO:0010667(negative regulation of cardiac muscle cell apoptotic process);GO:0016604(nuclear body);GO:0032206(positive regulation of telomere maintenance);GO:0072357(PTW/PP1 phosphatase complex);GO:1904290(negative regulation of mitotic DNA damage checkpoint);GO:1904290(negative regul…	NA	PP1 is a major lens phosphatase, differential protection against oxidative stress-induced apoptosis	18432318; 11581206
PPP1R14C	protein phosphatase 1 regulatory inhibitor subunit 14C [Source:NCBI gene;Acc:421630]	NA	1.83374	51862	1	no	no	GO:0004865(protein serine/threonine phosphatase inhibitor activity);GO:0005737(cytoplasm);GO:0032515(negative regulation of phosphoprotein phosphatase activity);GO:0042325(regulation of phosphorylation)	NA	PP1 is a major lens phosphatase, differential protection against oxidative stress-induced apoptosis	18432318; 11581206
PPP2R2B	protein phosphatase 2 regulatory subunit Bbeta [Source:NCBI gene;Acc:416350]	NA	1.02602	773	2	yes	yes	GO:0000159(protein phosphatase type 2A complex);GO:0000278(mitotic cell cycle);GO:0004722(protein serine/threonine phosphatase activity);GO:0005515(protein binding);GO:0005829(cytosol);GO:0019888(protein phosphatase regulator activity);GO:0043666(regulation of phosphoprotein phosphatase activity);GO:0070262(peptidyl-serine dephosphorylation);GO:0070262(peptidyl-serine dephosphorylation)	03015(mRNA surveillance pathway);04261(Adrenergic signaling in cardiomyocytes);04530(Tight junction);04530(Tight junction)	NA	NA
RAB11FIP4	RAB11 family interacting protein 4 (class II) [Source:NCBI gene;Acc:427808]	NA	2.86054	19133	1	yes	yes	GO:0003407(neural retina development);GO:0005509(calcium ion binding);GO:0005768(endosome);GO:0005813(centrosome);GO:0017137(Rab GTPase binding);GO:0030139(endocytic vesicle);GO:0030306(ADP-ribosylation factor binding);GO:0030496(midbody);GO:0032154(cleavage furrow);GO:0032456(endocytic recycling);GO:0032465(regulation of cytokinesis);GO:0042803(protein homodimerization activity);GO:0048471(perin…	04144(Endocytosis);04144(Endocytosis)	NA	NA
RLF	rearranged L-myc fusion [Source:NCBI gene;Acc:419573]	NA	0.933865	3371	1	no	yes	GO:0003676(nucleic acid binding);GO:0015074(DNA integration);GO:0044030(regulation of DNA methylation);GO:0051276(chromosome organization);GO:0097692(histone H3-K4 monomethylation);GO:0097692(histone H3-K4 monomethylation)	NA	NA	NA
RPA3	replication protein A3 [Source:NCBI gene;Acc:420578]	NA	1.01536	0	1	yes	no	GO:0000724(double-strand break repair via homologous recombination);GO:0003677(DNA binding);GO:0003684(damaged DNA binding);GO:0003697(single-stranded DNA binding);GO:0005634(nucleus);GO:0005662(DNA replication factor A complex);GO:0006260(DNA replication);GO:0006281(DNA repair);GO:0006284(base-excision repair);GO:0006289(nucleotide-excision repair);GO:0006298(mismatch repair);GO:0006310(DNA reco…	03030(DNA replication);03420(Nucleotide excision repair);03430(Mismatch repair);03440(Homologous recombination);03460(Fanconi anemia pathway)	NA	NA
RPS6KA5	ribosomal protein S6 kinase A5 [Source:NCBI gene;Acc:423408]	p90 RSK	0.759042	364	1	no	no	GO:0000166(nucleotide binding);GO:0000287(magnesium ion binding);GO:0004672(protein kinase activity);GO:0004674(protein serine/threonine kinase activity);GO:0005524(ATP binding);GO:0005634(nucleus);GO:0005654(nucleoplasm);GO:0005737(cytoplasm);GO:0006355(regulation of transcription, DNA-templated);GO:0006468(protein phosphorylation);GO:0016301(kinase activity);GO:0016310(phosphorylation);GO:00165…	04010(MAPK signaling pathway);04261(Adrenergic signaling in cardiomyocytes);04261(Adrenergic signaling in cardiomyocytes)	NA	NA
RRM2	ribonucleotide reductase regulatory subunit M2 [Source:NCBI gene;Acc:421936]	NA	1.28572	1261	1	yes	no	GO:0004748(ribonucleoside-diphosphate reductase activity, thioredoxin disulfide as acceptor);GO:0005829(cytosol);GO:0005971(ribonucleoside-diphosphate reductase complex);GO:0008199(ferric iron binding);GO:0009262(deoxyribonucleotide metabolic process);GO:0009263(deoxyribonucleotide biosynthetic process);GO:0016491(oxidoreductase activity);GO:0042803(protein homodimerization activity);GO:0051259(p…	00230(Purine metabolism);00240(Pyrimidine metabolism);00480(Glutathione metabolism);00983(Drug metabolism - other enzymes);04115(p53 signaling pathway)	NA	NA
RUNX1	runt-related transcription factor 1 [Source:NCBI gene;Acc:396152]	NA	1.03422	11964	1	no	yes	GO:0000977(RNA polymerase II regulatory region sequence-specific DNA binding);GO:0000978(RNA polymerase II proximal promoter sequence-specific DNA binding);GO:0000981(DNA-binding transcription factor activity, RNA polymerase II-specific);GO:0001228(DNA-binding transcription activator activity, RNA polymerase II-specific);GO:0003677(DNA binding);GO:0003700(DNA-binding transcription factor activity…	04530(Tight junction);04530(Tight junction)	NA	NA
SDC4	syndecan 4 [Source:NCBI gene;Acc:419184]	NA	1.16521	2737	1	no	yes	GO:0001843(neural tube closure);GO:0009986(cell surface);GO:0010762(regulation of fibroblast migration);GO:0016020(membrane);GO:0016021(integral component of membrane);GO:0016477(cell migration);GO:0042060(wound healing);GO:0042130(negative regulation of T cell proliferation);GO:0042802(identical protein binding);GO:0044319(wound healing, spreading of cells);GO:0060122(inner ear receptor cell ste…	04512(ECM-receptor interaction);04514(Cell adhesion molecules (CAMs));04514(Cell adhesion molecules (CAMs))	regulatory role of SDC-4 in FGF and integrin signaling in human LECs, associated with age-related cataract	28703800
SDK1	sidekick cell adhesion molecule 1 [Source:NCBI gene;Acc:373894]	NA	0.899242	21929	2	no	no	GO:0005515(protein binding);GO:0016020(membrane);GO:0016021(integral component of membrane);GO:0048148(behavioral response to cocaine);GO:0060998(regulation of dendritic spine development)	NA	NA	NA
SEMA5B	semaphorin 5B [Source:NCBI gene;Acc:424248]	NA	1.36215	26548	1	no	no	GO:0001755(neural crest cell migration);GO:0005515(protein binding);GO:0016020(membrane);GO:0016021(integral component of membrane);GO:0030215(semaphorin receptor binding);GO:0030335(positive regulation of cell migration);GO:0045499(chemorepellent activity);GO:0048675(axon extension);GO:0048843(negative regulation of axon extension involved in axon guidance);GO:0050908(detection of light stimulus…	NA	NA	NA
SEPT5;gga-mir-12226	septin 5 [Source:NCBI gene;Acc:416778];gga-mir-12226 [Source:miRBase;Acc:MI0040681]	NA	0.738781	6696	1	yes	no	GO:0000166(nucleotide binding);GO:0003924(GTPase activity);GO:0005525(GTP binding);GO:0005940(septin ring);GO:0008021(synaptic vesicle);GO:0015630(microtubule cytoskeleton);GO:0017157(regulation of exocytosis);GO:0031105(septin complex);GO:0032947(protein-containing complex scaffold activity);GO:0061640(cytoskeleton-dependent cytokinesis);GO:0061640(cytoskeleton-dependent cytokinesis)	NA	NA	NA
SIRT5	sirtuin 5 [Source:NCBI gene;Acc:420834]	NA	1.04492	139	2	yes	no	GO:0005634(nucleus);GO:0005737(cytoplasm);GO:0005739(mitochondrion);GO:0005743(mitochondrial inner membrane);GO:0005758(mitochondrial intermembrane space);GO:0005759(mitochondrial matrix);GO:0005829(cytosol);GO:0006476(protein deacetylation);GO:0008270(zinc ion binding);GO:0010566(regulation of ketone biosynthetic process);GO:0016787(hydrolase activity);GO:0034979(NAD-dependent protein deacetylas…	NA	SIRTs regulate the acetylation levels of crystallins in mouse lenses, and acetylation in lenses enhances the chaperone activity of α-crystallin	30849386
SLC16A1	solute carrier family 16 member 1 [Source:NCBI gene;Acc:419875]	MCT1	0.924993	33	2	yes	yes	GO:0005813(centrosome);GO:0005886(plasma membrane);GO:0005887(integral component of plasma membrane);GO:0006629(lipid metabolic process);GO:0007098(centrosome cycle);GO:0008028(monocarboxylic acid transmembrane transporter activity);GO:0015129(lactate transmembrane transporter activity);GO:0015718(monocarboxylic acid transport);GO:0016020(membrane);GO:0016021(integral component of membrane);GO:00…	NA	NA	NA
SLC16A3	solute carrier family 16 member 3 [Source:NCBI gene;Acc:395383]	MCT4	1.23843	1276	2	yes	yes	GO:0005886(plasma membrane);GO:0005887(integral component of plasma membrane);GO:0008028(monocarboxylic acid transmembrane transporter activity);GO:0015129(lactate transmembrane transporter activity);GO:0015718(monocarboxylic acid transport);GO:0016020(membrane);GO:0016021(integral component of membrane);GO:0031965(nuclear membrane);GO:0035873(lactate transmembrane transport);GO:0055085(transmemb…	NA	NA	NA
SLC2A1	solute carrier family 2 member 1 [Source:NCBI gene;Acc:396130]	GLUT1	2.01024	527	1	yes	yes	GO:0001939(female pronucleus);GO:0005215(transporter activity);GO:0005355(glucose transmembrane transporter activity);GO:0005737(cytoplasm);GO:0005829(cytosol);GO:0005886(plasma membrane);GO:0005887(integral component of plasma membrane);GO:0016020(membrane);GO:0016021(integral component of membrane);GO:0016323(basolateral plasma membrane);GO:0016324(apical plasma membrane);GO:0022857(transmembra…	04920(Adipocytokine signaling pathway);04920(Adipocytokine signaling pathway)	Deletion of GLUT1 in mouse lens epithelium leads to cataract formation	29604281
SLC6A6	solute carrier family 6 member 6 [Source:NCBI gene;Acc:416041]	NA	1.64285	10711	1	no	yes	GO:0005328(neurotransmitter:sodium symporter activity);GO:0005368(taurine transmembrane transporter activity);GO:0005369(taurine:sodium symporter activity);GO:0005886(plasma membrane);GO:0005887(integral component of plasma membrane);GO:0006836(neurotransmitter transport);GO:0015293(symporter activity);GO:0015734(taurine transport);GO:0016020(membrane);GO:0016021(integral component of membrane);G…	NA	NA	NA
SOD1	superoxide dismutase 1, soluble [Source:NCBI gene;Acc:395938]	NA	0.783573	1761	2	no	no	GO:0000187(activation of MAPK activity);GO:0000302(response to reactive oxygen species);GO:0000303(response to superoxide);GO:0001541(ovarian follicle development);GO:0001819(positive regulation of cytokine production);GO:0001895(retina homeostasis);GO:0002262(myeloid cell homeostasis);GO:0004784(superoxide dismutase activity);GO:0005507(copper ion binding);GO:0005615(extracellular space);GO:0005…	04146(Peroxisome);04146(Peroxisome)	protect lens from oxidative damage	208649
STXBP5	syntaxin binding protein 5 [Source:NCBI gene;Acc:421620]	NA	0.977621	4576	2	no	no	GO:0005096(GTPase activator activity);GO:0005515(protein binding);GO:0005737(cytoplasm);GO:0005829(cytosol);GO:0005886(plasma membrane);GO:0016021(integral component of membrane);GO:0016192(vesicle-mediated transport);GO:0017137(Rab GTPase binding);GO:0017157(regulation of exocytosis);GO:0019905(syntaxin binding);GO:0031201(SNARE complex);GO:0043547(positive regulation of GTPase activity);GO:0043…	NA	NA	NA
TIPARP	TCDD inducible poly(ADP-ribose) polymerase [Source:NCBI gene;Acc:425026]	NA	1.32291	10551	1	yes	yes	GO:0001570(vasculogenesis);GO:0001822(kidney development);GO:0003950(NAD+ ADP-ribosyltransferase activity);GO:0005634(nucleus);GO:0006471(protein ADP-ribosylation);GO:0006807(nitrogen compound metabolic process);GO:0008209(androgen metabolic process);GO:0008210(estrogen metabolic process);GO:0008270(zinc ion binding);GO:0008585(female gonad development);GO:0009791(post-embryonic development);GO:0…	NA	NA	NA
UFM1	ubiquitin fold modifier 1 [Source:NCBI gene;Acc:418894]	NA	2.72827	94397	1	no	yes	GO:0005634(nucleus);GO:0005737(cytoplasm);GO:0005783(endoplasmic reticulum);GO:0007420(brain development);GO:0033146(regulation of intracellular estrogen receptor signaling pathway);GO:0034976(response to endoplasmic reticulum stress);GO:0071569(protein ufmylation);GO:1990592(protein K69-linked ufmylation)	NA	NA	NA
VEGFA	vascular endothelial growth factor A [Source:NCBI gene;Acc:395909]	NA	1.59187	4963	3	yes	yes	GO:0001525(angiogenesis);GO:0001666(response to hypoxia);GO:0001934(positive regulation of protein phosphorylation);GO:0001938(positive regulation of endothelial cell proliferation);GO:0001955(blood vessel maturation);GO:0002040(sprouting angiogenesis);GO:0003347(epicardial cell to mesenchymal cell transition);GO:0005172(vascular endothelial growth factor receptor binding);GO:0005615(extracellula…	04010(MAPK signaling pathway);04370(VEGF signaling pathway);04510(Focal adhesion);04933(AGE-RAGE signaling pathway in diabetic complications);04933(AGE-RAGE signaling pathway in diabetic complications)	essential for lens development	18782574
VSTM4	V-set and transmembrane domain containing 4 [Source:NCBI gene;Acc:423782]	NA	0.973574	13895	1	no	no	GO:0016020(membrane);GO:0016021(integral component of membrane)	NA	NA	NA

## Sheet: Downregulated Genes
gene_name	Description	Alternate Gene Names	fold change DMOG RNAseq	distance between HIF1a binding site and TSS	Number of HIF1a sites	any HIF1a binding sites overlay open chromatin regions?	In Hypoxiadb?	GO	KEGG	Lens-specific Functions/Associations	Pubmed ID: Literature citing Lens-specific Functions/Associations
ABL2	ABL proto-oncogene 2, non-receptor tyrosine kinase [Source:NCBI gene;Acc:395410]	NA	-1.21955	1778	1	yes	no	GO:0000166(nucleotide binding);GO:0000287(magnesium ion binding);GO:0001784(phosphotyrosine residue binding);GO:0004672(protein kinase activity);GO:0004713(protein tyrosine kinase activity);GO:0004715(non-membrane spanning protein tyrosine kinase activity);GO:0005515(protein binding);GO:0005524(ATP binding);GO:0005623(cell);GO:0006468(protein phosphorylation);GO:0007204(positive regulation of cyt…	04012(ErbB signaling pathway);04012(ErbB signaling pathway)	NA	NA
ADA2;HDHD5	adenosine deaminase 2 [Source:NCBI gene;Acc:418160];cat eye syndrome chromosome region, candidate 5 [Source:NCBI gene;Acc:418159]	ADA2 (CECR1) HDHD5 (CECR5)	-1.05373	3431	2	no	no	GO:0004000(adenosine deaminase activity);GO:0005615(extracellular space);GO:0006154(adenosine catabolic process);GO:0008083(growth factor activity);GO:0008270(zinc ion binding);GO:0010469(regulation of signaling receptor activity);GO:0019239(deaminase activity);GO:0031685(adenosine receptor binding);GO:0042803(protein homodimerization activity);GO:0043394(proteoglycan binding);GO:0046103(inosine …	00230(Purine metabolism);00230(Purine metabolism)	NA	NA
ADAM10	ADAM metallopeptidase domain 10 [Source:NCBI gene;Acc:374113]	NA	-0.764032	3719	1	yes	yes	GO:0004175(endopeptidase activity);GO:0004222(metalloendopeptidase activity);GO:0005634(nucleus);GO:0005737(cytoplasm);GO:0005794(Golgi apparatus);GO:0005798(Golgi-associated vesicle);GO:0006468(protein phosphorylation);GO:0006508(proteolysis);GO:0006509(membrane protein ectodomain proteolysis);GO:0007162(negative regulation of cell adhesion);GO:0007219(Notch signaling pathway);GO:0008237(metallo…	NA		NA
ADAMTS3	ADAM metallopeptidase with thrombospondin type 1 motif 3 [Source:NCBI gene;Acc:428760]	NA	-1.06581	51040	1	no	yes	GO:0004175(endopeptidase activity);GO:0004222(metalloendopeptidase activity);GO:0005615(extracellular space);GO:0006508(proteolysis);GO:0008233(peptidase activity);GO:0008237(metallopeptidase activity);GO:0010573(vascular endothelial growth factor production);GO:0016485(protein processing);GO:0032964(collagen biosynthetic process);GO:1900748(positive regulation of vascular endothelial growth fact…	NA	upregulated in lens woundd healing process post surgery, cell adhesion	21197111
ADGRF2	adhesion G protein-coupled receptor F4 [Source:NCBI gene;Acc:107053171]	NA	-2.29733	4863	1	no	no	GO:0004888(transmembrane signaling receptor activity);GO:0004930(G protein-coupled receptor activity);GO:0007166(cell surface receptor signaling pathway);GO:0007186(G protein-coupled receptor signaling pathway);GO:0016020(membrane);GO:0016021(integral component of membrane);GO:0016021(integral component of membrane)	NA	NA	NA
ADGRG6	adhesion G protein-coupled receptor G6 [Source:NCBI gene;Acc:421673]	GPR126	-1.5848	6124	2	yes	no	GO:0004888(transmembrane signaling receptor activity);GO:0004930(G protein-coupled receptor activity);GO:0005886(plasma membrane);GO:0005887(integral component of plasma membrane);GO:0007005(mitochondrion organization);GO:0007165(signal transduction);GO:0007166(cell surface receptor signaling pathway);GO:0007186(G protein-coupled receptor signaling pathway);GO:0007189(adenylate cyclase-activating…	NA	NA	NA
AHR	aryl hydrocarbon receptor [Source:NCBI gene;Acc:373907]	NA	-1.27868	49595	1	no	yes	GO:0001046(core promoter sequence-specific DNA binding);GO:0003677(DNA binding);GO:0003700(DNA-binding transcription factor activity);GO:0005515(protein binding);GO:0005634(nucleus);GO:0005667(transcription factor complex);GO:0005737(cytoplasm);GO:0006355(regulation of transcription, DNA-templated);GO:0006805(xenobiotic metabolic process);GO:0009410(response to xenobiotic stimulus);GO:0014070(res…	NA	Lens alphaB-crystallin is a target of AHR transcription factor	21494593
ARFGEF1	ADP ribosylation factor guanine nucleotide exchange factor 1 [Source:NCBI gene;Acc:420170]	NA	-0.718146	6464	1	no	yes	GO:0000139(Golgi membrane);GO:0005085(guanyl-nucleotide exchange factor activity);GO:0005086(ARF guanyl-nucleotide exchange factor activity);GO:0005654(nucleoplasm);GO:0005730(nucleolus);GO:0005794(Golgi apparatus);GO:0005802(trans-Golgi network);GO:0005829(cytosol);GO:0007030(Golgi organization);GO:0010256(endomembrane system organization);GO:0016192(vesicle-mediated transport);GO:0017022(myosin…	04144(Endocytosis)	NA	NA
ARID5A	AT rich interactive domain 5A (MRF1-like) [Source:NCBI gene;Acc:101749459]	NA	-1.03302	454	1	no	no	GO:0000122(negative regulation of transcription by RNA polymerase II);GO:0003677(DNA binding);GO:0003714(transcription corepressor activity);GO:0005634(nucleus);GO:0005654(nucleoplasm);GO:0005730(nucleolus);GO:0006357(regulation of transcription by RNA polymerase II);GO:0008134(transcription factor binding);GO:0030331(estrogen receptor binding);GO:0043565(sequence-specific DNA binding);GO:0044212…	NA	NA	NA
ATP6AP2	ATPase H+ transporting accessory protein 2 [Source:NCBI gene;Acc:418573]	NA	-1.75197	21720	1	no	no	GO:0002003(angiotensin maturation);GO:0009897(external side of plasma membrane);GO:0016020(membrane);GO:0016021(integral component of membrane);GO:0021903(rostrocaudal neural tube patterning);GO:0030177(positive regulation of Wnt signaling pathway);GO:0032914(positive regulation of transforming growth factor beta1 production);GO:0038023(signaling receptor activity);GO:0043408(regulation of MAPK c…	NA	NA	NA
B4GALT6	beta-1,4-galactosyltransferase 6 [Source:NCBI gene;Acc:421092]	NA	-0.94628	36066	1	yes	no	GO:0001572(lactosylceramide biosynthetic process);GO:0005975(carbohydrate metabolic process);GO:0008378(galactosyltransferase activity);GO:0008489(UDP-galactose:glucosylceramide beta-1,4-galactosyltransferase activity);GO:0010706(ganglioside biosynthetic process via lactosylceramide);GO:0016020(membrane);GO:0016021(integral component of membrane);GO:0016757(transferase activity, transferring glyc…	00600(Sphingolipid metabolism)	NA	NA
BTD	biotinidase [Source:NCBI gene;Acc:420639]	NA	-1.73693	322	1	yes	no	GO:0006768(biotin metabolic process);GO:0006807(nitrogen compound metabolic process);GO:0016811(hydrolase activity, acting on carbon-nitrogen (but not peptide) bonds, in linear amides);GO:0016811(hydrolase activity, acting on carbon-nitrogen (but not peptide) bonds, in linear amides)	00780(Biotin metabolism);00780(Biotin metabolism)	NA	NA
C7orf50;CYP2W1	chromosome 14 C7orf50 homolog [Source:NCBI gene;Acc:416455];cytochrome P450, family 2, subfamily W, polypeptide 2 [Source:NCBI gene;Acc:416454]	NA	-1.17059	4354	1	no	no	GO:0004497(monooxygenase activity);GO:0005506(iron ion binding);GO:0005737(cytoplasm);GO:0005788(endoplasmic reticulum lumen);GO:0006082(organic acid metabolic process);GO:0006805(xenobiotic metabolic process);GO:0008395(steroid hydroxylase activity);GO:0009986(cell surface);GO:0016020(membrane);GO:0016021(integral component of membrane);GO:0016491(oxidoreductase activity);GO:0016705(oxidoreducta…	NA	NA	NA
CACNB2	calcium voltage-gated channel auxiliary subunit beta 2 [Source:NCBI gene;Acc:428420]	NA	-6.65716	26466	3	no	yes	GO:0005245(voltage-gated calcium channel activity);GO:0005515(protein binding);GO:0005891(voltage-gated calcium channel complex);GO:0007268(chemical synaptic transmission);GO:0007528(neuromuscular junction development);GO:0007601(visual perception);GO:0008331(high voltage-gated calcium channel activity);GO:0051015(actin filament binding);GO:0051928(positive regulation of calcium ion transport);GO…	04010(MAPK signaling pathway);04260(Cardiac muscle contraction);04261(Adrenergic signaling in cardiomyocytes);04261(Adrenergic signaling in cardiomyocytes)	NA	NA
CCND1	cyclin D1 [Source:NCBI gene;Acc:396341]	Cyclin D1	-0.85116	50301	2	no	yes	GO:0000082(G1/S transition of mitotic cell cycle);GO:0000122(negative regulation of transcription by RNA polymerase II);GO:0000307(cyclin-dependent protein kinase holoenzyme complex);GO:0000320(re-entry into mitotic cell cycle);GO:0001934(positive regulation of protein phosphorylation);GO:0003714(transcription corepressor activity);GO:0004672(protein kinase activity);GO:0005634(nucleus);GO:000565…	04068(FoxO signaling pathway);04110(Cell cycle);04115(p53 signaling pathway);04218(Cellular senescence);04310(Wnt signaling pathway);04340(Hedgehog signaling pathway);04371(Apelin signaling pathway);04510(Focal adhesion);04530(Tight junction);04933(AGE-RAGE signaling pathway in diabetic complications)	cell cycle exit, regulated by PAX6, Notch and Wnt signaling in the Lens	26138486; 24472646; 18588871; 8552401
CCNY	cyclin Y [Source:NCBI gene;Acc:428412]	Cyclin Y	-1.21539	43477	1	no	no	GO:0000079(regulation of cyclin-dependent protein serine/threonine kinase activity);GO:0000086(G2/M transition of mitotic cell cycle);GO:0000308(cytoplasmic cyclin-dependent protein kinase holoenzyme complex);GO:0005634(nucleus);GO:0005886(plasma membrane);GO:0016538(cyclin-dependent protein serine/threonine kinase regulator activity);GO:0019901(protein kinase binding);GO:0045737(positive regulat…	NA	NA	NA
CDKN1B	cyclin dependent kinase inhibitor 1B [Source:NCBI gene;Acc:374106]	p27 KIP1	-1.53318	6461	2	no	yes	GO:0000082(G1/S transition of mitotic cell cycle);GO:0004860(protein kinase inhibitor activity);GO:0004861(cyclin-dependent protein serine/threonine kinase inhibitor activity);GO:0005634(nucleus);GO:0005737(cytoplasm);GO:0005829(cytosol);GO:0006813(potassium ion transport);GO:0007050(cell cycle arrest);GO:0007096(regulation of exit from mitosis);GO:0007219(Notch signaling pathway);GO:0007507(hear…	04012(ErbB signaling pathway);04068(FoxO signaling pathway);04110(Cell cycle);04933(AGE-RAGE signaling pathway in diabetic complications)	cell cycle exit in lens cell differentiation; accumulation leads to nuclei retention in cataracts	12203728; 26590164
CERS5	ceramide synthase 5 [Source:NCBI gene;Acc:426879]	NA	-0.944596	9857	1	no	no	GO:0003677(DNA binding);GO:0005634(nucleus);GO:0005783(endoplasmic reticulum);GO:0016020(membrane);GO:0016021(integral component of membrane);GO:0030148(sphingolipid biosynthetic process);GO:0046513(ceramide biosynthetic process);GO:0050291(sphingosine N-acyltransferase activity)	00600(Sphingolipid metabolism)	NA	NA
CERS6	ceramide synthase 6 [Source:NCBI gene;Acc:771503]	NA	-1.05593	8238	1	no	yes	GO:0003677(DNA binding);GO:0005634(nucleus);GO:0005783(endoplasmic reticulum);GO:0016020(membrane);GO:0016021(integral component of membrane);GO:0046513(ceramide biosynthetic process);GO:0050291(sphingosine N-acyltransferase activity);GO:0050291(sphingosine N-acyltransferase activity)	00600(Sphingolipid metabolism);00600(Sphingolipid metabolism)	NA	NA
CLCN4;WWC3	chloride voltage-gated channel 4 [Source:NCBI gene;Acc:428005];WWC family member 3 [Source:NCBI gene;Acc:418649]	NA	-0.820271	19426	2	no	CLCN4: no, WWC3: yes	GO:0005247(voltage-gated chloride channel activity);GO:0005254(chloride channel activity);GO:0005768(endosome);GO:0005769(early endosome);GO:0005789(endoplasmic reticulum membrane);GO:0005794(Golgi apparatus);GO:0005886(plasma membrane);GO:0005887(integral component of plasma membrane);GO:0006811(ion transport);GO:0006821(chloride transport);GO:0015297(antiporter activity);GO:0015299(solute:proto…	NA	NA	NA
CNN3;ALG14	calponin 3 [Source:NCBI gene;Acc:424485];ALG14, UDP-N-acetylglucosaminyltransferase subunit [Source:NCBI gene;Acc:424484]	NA	-1.83157	7463	1	no	CNN3: yes, ALG14: no	GO:0003779(actin binding);GO:0005515(protein binding);GO:0005516(calmodulin binding);GO:0005829(cytosol);GO:0015629(actin cytoskeleton);GO:0030855(epithelial cell differentiation);GO:0031032(actomyosin structure organization);GO:0004577(N-acetylglucosaminyldiphosphodolichol N-acetylglucosaminyltransferase activity);GO:0006488(dolichol-linked oligosaccharide biosynthetic process);GO:0016020(membra…	00510(N-Glycan biosynthesis)	siRNA-induced deficiency of CNN3 in lens epithelial cell cultures and explants results in actin stress fiber reorganization	31992794
CNTNAP5	contactin associated protein like 5 [Source:NCBI gene;Acc:424231]	NA	-1.53733	58444	3	no	no	GO:0016020(membrane);GO:0016021(integral component of membrane)	NA	NA	NA
CPT1A	carnitine palmitoyltransferase 1A [Source:NCBI gene;Acc:423118]	NA	-0.876666	8414	1	no	no	GO:0001676(long-chain fatty acid metabolic process);GO:0004095(carnitine O-palmitoyltransferase activity);GO:0005739(mitochondrion);GO:0009437(carnitine metabolic process);GO:0016020(membrane);GO:0016021(integral component of membrane);GO:0016740(transferase activity);GO:0016746(transferase activity, transferring acyl groups);GO:0030855(epithelial cell differentiation);GO:1990698(palmitoleoyltran…	00071(Fatty acid degradation);03320(PPAR signaling pathway);04920(Adipocytokine signaling pathway)	NA	NA
CREB1	cAMP responsive element binding protein 1 [Source:NCBI gene;Acc:395099]	NA	-1.49278	7530	2	no	yes	GO:0000790(nuclear chromatin);GO:0000978(RNA polymerase II proximal promoter sequence-specific DNA binding);GO:0000980(RNA polymerase II distal enhancer sequence-specific DNA binding);GO:0000981(DNA-binding transcription factor activity, RNA polymerase II-specific);GO:0001102(RNA polymerase II activating transcription factor binding);GO:0001228(DNA-binding transcription activator activity, RNA po…	04261(Adrenergic signaling in cardiomyocytes);04916(Melanogenesis);04916(Melanogenesis)	NA	NA
CREM	cAMP responsive element modulator [Source:NCBI gene;Acc:378903]	NA	-1.76506	4305	1	no	no	GO:0000122(negative regulation of transcription by RNA polymerase II);GO:0000977(RNA polymerase II regulatory region sequence-specific DNA binding);GO:0003677(DNA binding);GO:0003700(DNA-binding transcription factor activity);GO:0005515(protein binding);GO:0005634(nucleus);GO:0005667(transcription factor complex);GO:0006355(regulation of transcription, DNA-templated);GO:0006687(glycosphingolipid …	04261(Adrenergic signaling in cardiomyocytes);04261(Adrenergic signaling in cardiomyocytes)		NA
CRTAC1	cartilage acidic protein 1 [Source:NCBI gene;Acc:425346]	NA	-12.3164	2867	1	no	no	GO:0005509(calcium ion binding);GO:0007413(axonal fasciculation);GO:0021772(olfactory bulb development);GO:0030426(growth cone);GO:1900121(negative regulation of receptor binding);GO:1900121(negative regulation of receptor binding)	NA	Abnormal expression associated with cataract; Down-regulation attenuates UVB-induced pyroptosis in HLECs; Inhibition Reduces Ultraviolet B Irradiation Induced-Apoptosis	32838966; 31999475; 27855397
CYLD	CYLD lysine 63 deubiquitinase [Source:NCBI gene;Acc:415725]	NA	-0.832016	14106	2	no	no	GO:0004843(thiol-dependent ubiquitin-specific protease activity);GO:0005813(centrosome);GO:0005819(spindle);GO:0005829(cytosol);GO:0005881(cytoplasmic microtubule);GO:0006511(ubiquitin-dependent protein catabolic process);GO:0007346(regulation of mitotic cell cycle);GO:0008270(zinc ion binding);GO:0010803(regulation of tumor necrosis factor-mediated signaling pathway);GO:0016579(protein deubiquit…	04217(Necroptosis);04622(RIG-I-like receptor signaling pathway);04625(C-type lectin receptor signaling pathway);04625(C-type lectin receptor signaling pathway)	NA	NA
CYTL1	cytokine like 1 [Source:NCBI gene;Acc:422849]	NA	-13.3182	6856	3	no	no	GO:0002062(chondrocyte differentiation);GO:0045944(positive regulation of transcription by RNA polymerase II);GO:0048839(inner ear development);GO:0050650(chondroitin sulfate proteoglycan biosynthetic process);GO:0051091(positive regulation of DNA-binding transcription factor activity);GO:1990079(cartilage homeostasis)	NA	NA	NA
EFNB2	ephrin B2 [Source:NCBI gene;Acc:395625]	NA	-0.975921	66398	1	no	no	GO:0001945(lymph vessel development);GO:0002042(cell migration involved in sprouting angiogenesis);GO:0005102(signaling receptor binding);GO:0005886(plasma membrane);GO:0007155(cell adhesion);GO:0007411(axon guidance);GO:0008284(positive regulation of cell population proliferation);GO:0009887(animal organ morphogenesis);GO:0010839(negative regulation of keratinocyte proliferation);GO:0010977(nega…	NA	NA	NA
EGFR	epidermal growth factor receptor [Source:NCBI gene;Acc:396494]	NA	-1.16344	16100	2	no	yes	GO:0000166(nucleotide binding);GO:0000902(cell morphogenesis);GO:0001934(positive regulation of protein phosphorylation);GO:0003682(chromatin binding);GO:0004672(protein kinase activity);GO:0004713(protein tyrosine kinase activity);GO:0004714(transmembrane receptor protein tyrosine kinase activity);GO:0004888(transmembrane signaling receptor activity);GO:0005006(epidermal growth factor-activated …	04010(MAPK signaling pathway);04012(ErbB signaling pathway);04020(Calcium signaling pathway);04068(FoxO signaling pathway);04144(Endocytosis);04510(Focal adhesion);04520(Adherens junction);04540(Gap junction);04810(Regulation of actin cytoskeleton);04912(GnRH signaling pathway);04912(GnRH signaling pathway)	EGFR-signaling is required for TGFβ-induced lens epithelial-mesenchymal transition	30290164
ENSGALG00000006989	heparan sulfate glucosamine 3-O-sulfotransferase 1-like [Source:NCBI gene;Acc:423822]	HS3ST1L/HS3ST1	-1.83912	19232	2	no	no	GO:0008146(sulfotransferase activity);GO:0008467([heparan sulfate]-glucosamine 3-sulfotransferase 1 activity);GO:0015012(heparan sulfate proteoglycan biosynthetic process);GO:0016740(transferase activity);GO:0034483(heparan sulfate sulfotransferase activity);GO:0034483(heparan sulfate sulfotransferase activity)	00534(Glycosaminoglycan biosynthesis - heparan sulfate / heparin);00534(Glycosaminoglycan biosynthesis - heparan sulfate / heparin)	NA	NA
ENSGALG00000011283	zinc finger protein 385D [Source:NCBI gene;Acc:420651]	ZNF385D	-3.41423	9083	1	no	no	GO:0003676(nucleic acid binding);GO:0003730(mRNA 3'-UTR binding);GO:0008270(zinc ion binding);GO:0010609(mRNA localization resulting in posttranscriptional regulation of gene expression);GO:0043025(neuronal cell body);GO:0046872(metal ion binding);GO:2000765(regulation of cytoplasmic translation);GO:2000765(regulation of cytoplasmic translation)	NA	NA	NA
ENSGALG00000015928	DEAD-box helicase 43 [Source:NCBI gene;Acc:428637]	DDX43	-13.2298	4574	1	no	no	GO:0000166(nucleotide binding);GO:0003676(nucleic acid binding);GO:0003723(RNA binding);GO:0004386(helicase activity);GO:0005524(ATP binding);GO:0016787(hydrolase activity)	NA	NA	NA
ENSGALG00000016702	protein phosphatase 2 regulatory subunit B''beta [Source:NCBI gene;Acc:418670]	PPP2R3B	-0.981967	5875	4	yes	no	GO:0000159(protein phosphatase type 2A complex);GO:0005509(calcium ion binding);GO:0006470(protein dephosphorylation);GO:0019888(protein phosphatase regulator activity);GO:0043666(regulation of phosphoprotein phosphatase activity)	03015(mRNA surveillance pathway);04261(Adrenergic signaling in cardiomyocytes)		NA
ENSGALG00000020561	FRAS1 related extracellular matrix 3 [Source:NCBI gene;Acc:425372]	LOC425372, FREM3	-1.21537	43425	1	no	no	GO:0016020(membrane);GO:0016021(integral component of membrane);GO:0016021(integral component of membrane)	NA	NA	NA
ENSGALG00000023824	lipase member M-like 5 [Source:NCBI gene;Acc:428958]	LIPML5, LIPM	-3.34248	389	1	no	no	GO:0016042(lipid catabolic process);GO:0016298(lipase activity);GO:0016787(hydrolase activity);GO:0016788(hydrolase activity, acting on ester bonds);GO:0044255(cellular lipid metabolic process)	00100(Steroid biosynthesis);04142(Lysosome)	NA	NA
ENSGALG00000027514	sciellin [Source:NCBI gene;Acc:101751260]	SCEL	-0.86194	16683	2	no	no	GO:0005737(cytoplasm);GO:0008544(epidermis development);GO:0009792(embryo development ending in birth or egg hatching);GO:0046872(metal ion binding)	NA	NA	NA
ENSGALG00000030902	snail family transcriptional repressor 2 [Source:NCBI gene;Acc:432368]	SNAI2, SLUG	-14.8957	13583	1	no	no	GO:0003676(nucleic acid binding);GO:0005634(nucleus);GO:0006974(cellular response to DNA damage stimulus);GO:0008134(transcription factor binding);GO:0051219(phosphoprotein binding);GO:0060317(cardiac epithelial to mesenchymal transition)	04520(Adherens junction)	highly upregulated in lens epithelial cells from cataract patients, may be involved in EMT of HLECs	17525203; 26558194; 29693273
ENSGALG00000040886;ENSGALG00000040546	NA	ZNF217	-1.14808	9685	1	no	no	GO:0003676(nucleic acid binding);GO:0045892(negative regulation of transcription, DNA-templated)	NA	NA	NA
ENSGALG00000041233	NA	FAM84B	-2.0503	781	3	yes	no	NA	NA	NA	NA
ENSGALG00000047043	dynein axonemal heavy chain 17 [Source:NCBI gene;Acc:768861]	DNAH17	-0.845709	15762	1	no	no	NA	NA	NA	NA
ENSGALG00000051428	zinc finger protein 665-like [Source:NCBI gene;Acc:100859084]	ZNF665L/ZNF665	-1.75196	24304	1	no	no	GO:0003676(nucleic acid binding);GO:0003676(nucleic acid binding)	NA	NA	NA
ENSGALG00000052952	NA	PITPNM2	-1.83303	16802	2	yes	no	GO:0005548(phospholipid transporter activity);GO:0005622(intracellular);GO:0005737(cytoplasm);GO:0008525(phosphatidylcholine transporter activity);GO:0008526(phosphatidylinositol transporter activity);GO:0015914(phospholipid transport);GO:0031210(phosphatidylcholine binding);GO:0035091(phosphatidylinositol binding);GO:0046872(metal ion binding)	NA	NA	NA
ENSGALG00000053659	GDNF inducible zinc finger protein 1 [Source:NCBI gene;Acc:421233]	GZF1	-12.3757	1831	1	no	no	GO:0003676(nucleic acid binding)	NA	NA	NA
EPHA4	EPH receptor A4 [Source:NCBI gene;Acc:395559]	NA	-1.22509	15191	2	no	no	GO:0000166(nucleotide binding);GO:0001756(somitogenesis);GO:0004672(protein kinase activity);GO:0004713(protein tyrosine kinase activity);GO:0004714(transmembrane receptor protein tyrosine kinase activity);GO:0005003(ephrin receptor activity);GO:0005004(GPI-linked ephrin receptor activity);GO:0005005(transmembrane-ephrin receptor activity);GO:0005515(protein binding);GO:0005524(ATP binding);GO:00…	NA	lens maturation involving Wnt signaling	27993984
EPM2A;FBXO30	EPM2A, laforin glucan phosphatase [Source:NCBI gene;Acc:421611];F-box protein 30 [Source:NCBI gene;Acc:421612]	NA	-1.88016	47219	1	yes	no	GO:0000045(autophagosome assembly);GO:0001558(regulation of cell growth);GO:0001932(regulation of protein phosphorylation);GO:0004721(phosphoprotein phosphatase activity);GO:0004722(protein serine/threonine phosphatase activity);GO:0004725(protein tyrosine phosphatase activity);GO:0005634(nucleus);GO:0005654(nucleoplasm);GO:0005737(cytoplasm);GO:0005829(cytosol);GO:0005844(polysome);GO:0005977(gl…	NA	NA	NA
FAM53A	family with sequence similarity 53 member A [Source:NCBI gene;Acc:378905]	NA	-1.634	6862	1	no	no	GO:0005634(nucleus);GO:0006606(protein import into nucleus);GO:0006606(protein import into nucleus)	NA	NA	NA
FLRT2	fibronectin leucine rich transmembrane protein 2 [Source:NCBI gene;Acc:428901]	NA	-1.13451	20781	6	no	no	GO:0003007(heart morphogenesis);GO:0005104(fibroblast growth factor receptor binding);GO:0005515(protein binding);GO:0005615(extracellular space);GO:0005887(integral component of plasma membrane);GO:0005911(cell-cell junction);GO:0005925(focal adhesion);GO:0007411(axon guidance);GO:0008543(fibroblast growth factor receptor signaling pathway);GO:0016020(membrane);GO:0016021(integral component of m…	NA	NA	NA
FN3KRP	fructosamine 3 kinase related protein [Source:NCBI gene;Acc:417336]	NA	-1.17124	49	1	yes	no	GO:0016301(kinase activity);GO:0016310(phosphorylation);GO:0016740(transferase activity);GO:0016740(transferase activity)	NA	NA	NA
FZD1	frizzled class receptor 1 [Source:NCBI gene;Acc:374062]	NA	-0.945129	13361	4	no	no	GO:0001934(positive regulation of protein phosphorylation);GO:0003149(membranous septum morphogenesis);GO:0003150(muscular septum morphogenesis);GO:0003151(outflow tract morphogenesis);GO:0004888(transmembrane signaling receptor activity);GO:0005102(signaling receptor binding);GO:0005109(frizzled binding);GO:0005515(protein binding);GO:0007166(cell surface receptor signaling pathway);GO:0007267(c…	04150(mTOR signaling pathway);04310(Wnt signaling pathway);04916(Melanogenesis)	NA	NA
GATA3	GATA binding protein 3 [Source:NCBI gene;Acc:419106]	NA	-2.68987	13220	2	no	no	GO:0000122(negative regulation of transcription by RNA polymerase II);GO:0000790(nuclear chromatin);GO:0000902(cell morphogenesis);GO:0000976(transcription regulatory region sequence-specific DNA binding);GO:0000977(RNA polymerase II regulatory region sequence-specific DNA binding);GO:0000978(RNA polymerase II proximal promoter sequence-specific DNA binding);GO:0000981(DNA-binding transcription f…	NA	Gata3 regulates lens differentiation, essential for lens development	31847788; 19623612
GYPC	glycophorin C (Gerbich blood group) [Source:NCBI gene;Acc:424230]	NA	-14.4295	933	4	yes	no	GO:0005515(protein binding);GO:0016020(membrane);GO:0016021(integral component of membrane);GO:0019897(extrinsic component of plasma membrane);GO:0030863(cortical cytoskeleton)	NA	NA	NA
HIF1A	hypoxia inducible factor 1 subunit alpha [Source:NCBI gene;Acc:374177]	NA	-0.804894	4232	1	no	yes	GO:0000981(DNA-binding transcription factor activity, RNA polymerase II-specific);GO:0001228(DNA-binding transcription activator activity, RNA polymerase II-specific);GO:0001525(angiogenesis);GO:0001568(blood vessel development);GO:0001666(response to hypoxia);GO:0001755(neural crest cell migration);GO:0001837(epithelial to mesenchymal transition);GO:0001922(B-1 B cell homeostasis);GO:0001944(vas…	04137(Mitophagy - animal);04140(Autophagy - animal);04140(Autophagy - animal)	TGF-β2-mediated EMT of human lens epithelial cells, suppress the proliferation of older lens epithelial cells, transcribes BNIP3L required for non-nuclear organelle elimination in lens fiber cell differentiation	29693273; 18586877; 32628953
HSF2	heat shock transcription factor 2 [Source:NCBI gene;Acc:421724]	NA	-0.922351	49257	3	no	yes	GO:0000790(nuclear chromatin);GO:0000977(RNA polymerase II regulatory region sequence-specific DNA binding);GO:0000978(RNA polymerase II proximal promoter sequence-specific DNA binding);GO:0001046(core promoter sequence-specific DNA binding);GO:0001162(RNA polymerase II intronic transcription regulatory region sequence-specific DNA binding);GO:0001228(DNA-binding transcription activator activity,…	NA	regulates crystallin expression, highly expressed in lens epithelium	15558475
ICOSLG	inducible T cell costimulator ligand [Source:NCBI gene;Acc:395968]	LICOS	-1.0155	80461	2	no	no	GO:0005887(integral component of plasma membrane);GO:0009897(external side of plasma membrane);GO:0016020(membrane);GO:0016021(integral component of membrane);GO:0045404(positive regulation of interleukin-4 biosynthetic process)	04514(Cell adhesion molecules (CAMs));04672(Intestinal immune network for IgA production)	NA	NA
JAG1	jagged 1 [Source:NCBI gene;Acc:396043]	NA	-0.694317	1029	3	yes	yes	GO:0001953(negative regulation of cell-matrix adhesion);GO:0001974(blood vessel remodeling);GO:0002011(morphogenesis of an epithelial sheet);GO:0002456(T cell mediated immunity);GO:0003184(pulmonary valve morphogenesis);GO:0003215(cardiac right ventricle morphogenesis);GO:0005112(Notch binding);GO:0005509(calcium ion binding);GO:0005515(protein binding);GO:0005543(phospholipid binding);GO:0005886…	04330(Notch signaling pathway);04371(Apelin signaling pathway)	Lens development and differentiation (Notch signaling ligand), LECs EMT and lens fibrosis	30890522; 28622289; 27246713; 30716082; 18588871
KCNK1	potassium two pore domain channel subfamily K member 7 [Source:NCBI gene;Acc:421519]	NA	-0.794478	47477	2	no	no	GO:0005242(inward rectifier potassium channel activity);GO:0005267(potassium channel activity);GO:0005272(sodium channel activity);GO:0005768(endosome);GO:0005887(integral component of plasma membrane);GO:0006811(ion transport);GO:0006813(potassium ion transport);GO:0016020(membrane);GO:0016021(integral component of membrane);GO:0022841(potassium ion leak channel activity);GO:0030322(stabilizatio…	NA	NA	NA
KIF26B	kinesin family member 26B [Source:NCBI gene;Acc:100859813]	NA	-0.920671	757	5	no	no	GO:0000166(nucleotide binding);GO:0003774(motor activity);GO:0003777(microtubule motor activity);GO:0005524(ATP binding);GO:0005871(kinesin complex);GO:0005874(microtubule);GO:0007018(microtubule-based movement);GO:0008017(microtubule binding);GO:0022409(positive regulation of cell-cell adhesion);GO:0030010(establishment of cell polarity);GO:0072092(ureteric bud invasion);GO:0072092(ureteric bud …	NA	NA	NA
KLHL8	kelch like family member 8 [Source:NCBI gene;Acc:422589]	NA	-1.0387	7755	1	no	no	GO:0005515(protein binding);GO:0005654(nucleoplasm);GO:0006511(ubiquitin-dependent protein catabolic process);GO:0016567(protein ubiquitination);GO:0031463(Cul3-RING ubiquitin ligase complex);GO:0031463(Cul3-RING ubiquitin ligase complex)	NA	NA	NA
LDAH	lipid droplet associated hydrolase [Source:NCBI gene;Acc:421967]	C3H2ORF43	-1.63451	1348	2	no	no	NA	NA	NA	NA
LDLRAD3	low density lipoprotein receptor class A domain containing 3 [Source:NCBI gene;Acc:423160]	NA	-2.30765	3355	2	no	no	GO:0001540(amyloid-beta binding);GO:0005515(protein binding);GO:0005886(plasma membrane);GO:0006898(receptor-mediated endocytosis);GO:0016020(membrane);GO:0016021(integral component of membrane);GO:0070613(regulation of protein processing);GO:0070613(regulation of protein processing)	NA	NA	NA
LDLRAP1;ENSGALG00000048098	low density lipoprotein receptor adaptor protein 1 [Source:NCBI gene;Acc:419589]	NA	-1.6082	7949	1	no	no	GO:0001540(amyloid-beta binding);GO:0001784(phosphotyrosine residue binding);GO:0005546(phosphatidylinositol-4,5-bisphosphate binding);GO:0005737(cytoplasm);GO:0005769(early endosome);GO:0005829(cytosol);GO:0005883(neurofilament);GO:0006898(receptor-mediated endocytosis);GO:0009898(cytoplasmic side of plasma membrane);GO:0009925(basal plasma membrane);GO:0009967(positive regulation of signal tran…	04144(Endocytosis);04144(Endocytosis)	NA	NA
LZTS2	leucine zipper tumor suppressor 2 [Source:NCBI gene;Acc:428973]	NA	-1.95491	637	1	no	no	GO:0001822(kidney development);GO:0005737(cytoplasm);GO:0005829(cytosol);GO:0005886(plasma membrane);GO:0008285(negative regulation of cell population proliferation);GO:0016055(Wnt signaling pathway);GO:0030178(negative regulation of Wnt signaling pathway);GO:0031982(vesicle);GO:0051301(cell division);GO:0060682(primary ureteric bud growth);GO:0072197(ureter morphogenesis);GO:0090090(negative reg…	NA	NA	NA
METTL21C	methyltransferase like 21C [Source:NCBI gene;Acc:418768]	NA	-1.2109	1782	1	no	no	GO:0005634(nucleus);GO:0006479(protein methylation);GO:0007519(skeletal muscle tissue development);GO:0008628(hormone-mediated apoptotic signaling pathway);GO:0010880(regulation of release of sequestered calcium ion into cytosol by sarcoplasmic reticulum);GO:0016020(membrane);GO:0016021(integral component of membrane);GO:0016279(protein-lysine N-methyltransferase activity);GO:0018022(peptidyl-lys…	NA	NA	NA
MFSD4A	major facilitator superfamily domain containing 4A [Source:NCBI gene;Acc:419831]	MFSD4	-1.06685	9800	1	no	no	GO:0005355(glucose transmembrane transporter activity);GO:0016020(membrane);GO:0016021(integral component of membrane);GO:1904659(glucose transmembrane transport)	NA	NA	NA
MKP3	dual specificity phosphatase 6 [Source:NCBI gene;Acc:374272]	DUSP6	-1.12622	87794	2	no	no	GO:0000188(inactivation of MAPK activity);GO:0001933(negative regulation of protein phosphorylation);GO:0004721(phosphoprotein phosphatase activity);GO:0004725(protein tyrosine phosphatase activity);GO:0005737(cytoplasm);GO:0005829(cytosol);GO:0006470(protein dephosphorylation);GO:0008138(protein tyrosine/serine/threonine phosphatase activity);GO:0016301(kinase activity);GO:0016310(phosphorylatio…	04010(MAPK signaling pathway);04010(MAPK signaling pathway)		NA
MMD	monocyte to macrophage differentiation associated [Source:NCBI gene;Acc:417397]	NA	-1.26926	14318	1	no	no	GO:0004672(protein kinase activity);GO:0005794(Golgi apparatus);GO:0006468(protein phosphorylation);GO:0016020(membrane);GO:0016021(integral component of membrane);GO:0019835(cytolysis);GO:0032880(regulation of protein localization);GO:0045666(positive regulation of neuron differentiation);GO:0045860(positive regulation of protein kinase activity);GO:0045860(positive regulation of protein kinase …	NA	NA	NA
MYB	MYB proto-oncogene, transcription factor [Source:NCBI gene;Acc:396244]	NA	-1.79632	42905	1	yes	no	GO:0000122(negative regulation of transcription by RNA polymerase II);GO:0000978(RNA polymerase II proximal promoter sequence-specific DNA binding);GO:0003677(DNA binding);GO:0006338(chromatin remodeling);GO:0006355(regulation of transcription, DNA-templated);GO:0045624(positive regulation of T-helper cell differentiation);GO:0045892(negative regulation of transcription, DNA-templated);GO:0045893…	NA	NA	NA
N4BP1	NEDD4 binding protein 1 [Source:NCBI gene;Acc:415739]	NA	-1.3639	28890	1	no	no	GO:0005634(nucleus);GO:0005730(nucleolus);GO:0016605(PML body);GO:0031397(negative regulation of protein ubiquitination);GO:0032435(negative regulation of proteasomal ubiquitin-dependent protein catabolic process);GO:0034644(cellular response to UV)	NA	NA	NA
NECTIN3	nectin cell adhesion molecule 3 [Source:NCBI gene;Acc:418415]	PVRL3	-0.91254	39180	3	no	no	GO:0002089(lens morphogenesis in camera-type eye);GO:0005886(plasma membrane);GO:0005911(cell-cell junction);GO:0005913(cell-cell adherens junction);GO:0007155(cell adhesion);GO:0007156(homophilic cell adhesion via plasma membrane adhesion molecules);GO:0007157(heterophilic cell-cell adhesion via plasma membrane cell adhesion molecules);GO:0007286(spermatid development);GO:0009566(fertilization);…	04514(Cell adhesion molecules (CAMs));04520(Adherens junction);04520(Adherens junction)	cell-cell adhesion, Pvrl3 knockout mice exhibit lens defects	21769484
NEMP2	nuclear envelope integral membrane protein 2 [Source:NCBI gene;Acc:423977]	TMEM194B	-1.08141	458	1	yes	no	GO:0005635(nuclear envelope);GO:0016020(membrane);GO:0016021(integral component of membrane);GO:0016021(integral component of membrane)	NA	NA	NA
NPY	neuropeptide Y [Source:NCBI gene;Acc:396464]	NA	-3.81955	4239	1	no	no	GO:0001664(G protein-coupled receptor binding);GO:0005179(hormone activity);GO:0005184(neuropeptide hormone activity);GO:0005576(extracellular region);GO:0005615(extracellular space);GO:0005737(cytoplasm);GO:0005794(Golgi apparatus);GO:0007218(neuropeptide signaling pathway);GO:0008217(regulation of blood pressure);GO:0010469(regulation of signaling receptor activity);GO:0021954(central nervous s…	04080(Neuroactive ligand-receptor interaction);04920(Adipocytokine signaling pathway)	NA	NA
NR2F2	nuclear receptor subfamily 2 group F member 2 [Source:NCBI gene;Acc:386585]	NA	-1.14736	22430	3	no	no	GO:0000122(negative regulation of transcription by RNA polymerase II);GO:0001764(neuron migration);GO:0001937(negative regulation of endothelial cell proliferation);GO:0001945(lymph vessel development);GO:0001972(retinoic acid binding);GO:0003677(DNA binding);GO:0003700(DNA-binding transcription factor activity);GO:0003707(steroid hormone receptor activity);GO:0004879(nuclear receptor activity);G…	NA	NA	NA
NUAK1	NUAK family kinase 1 [Source:NCBI gene;Acc:418074]	NA	-0.857587	11243	1	no	no	GO:0001650(fibrillar center);GO:0002039(p53 binding);GO:0004672(protein kinase activity);GO:0004674(protein serine/threonine kinase activity);GO:0005524(ATP binding);GO:0005634(nucleus);GO:0005737(cytoplasm);GO:0006468(protein phosphorylation);GO:0015630(microtubule cytoskeleton);GO:0030155(regulation of cell adhesion);GO:0035507(regulation of myosin-light-chain-phosphatase activity);GO:0035556(i…	NA	NA	NA
PARP12	poly(ADP-ribose) polymerase family member 12 [Source:NCBI gene;Acc:418100]	NA	-1.04147	37873	1	yes	yes	GO:0003950(NAD+ ADP-ribosyltransferase activity);GO:0046872(metal ion binding);GO:0070213(protein auto-ADP-ribosylation);GO:0140289(protein mono-ADP-ribosylation);GO:1990404(protein ADP-ribosylase activity);GO:1990404(protein ADP-ribosylase activity)	NA	NA	NA
PDE7B	phosphodiesterase 7B [Source:NCBI gene;Acc:421692]	NA	-0.880408	18507	3	no	no	GO:0004114(3',5'-cyclic-nucleotide phosphodiesterase activity);GO:0004115(3',5'-cyclic-AMP phosphodiesterase activity);GO:0007165(signal transduction);GO:0008081(phosphoric diester hydrolase activity);GO:0016787(hydrolase activity);GO:0046872(metal ion binding);GO:0046872(metal ion binding)	00230(Purine metabolism);00230(Purine metabolism)	NA	NA
PHYKPL	5-phosphohydroxy-L-lysine phospho-lyase [Source:NCBI gene;Acc:416374]	NA	-1.21578	15920	1	no	no	GO:0003824(catalytic activity);GO:0008483(transaminase activity);GO:0030170(pyridoxal phosphate binding);GO:0042802(identical protein binding);GO:0042802(identical protein binding)	00310(Lysine degradation);00310(Lysine degradation)	NA	NA
PICALM	phosphatidylinositol binding clathrin assembly protein [Source:NCBI gene;Acc:425991]	NA	-0.79576	12663	2	no	yes	GO:0000149(SNARE binding);GO:0005543(phospholipid binding);GO:0005545(1-phosphatidylinositol binding);GO:0005546(phosphatidylinositol-4,5-bisphosphate binding);GO:0005634(nucleus);GO:0005769(early endosome);GO:0005886(plasma membrane);GO:0005905(clathrin-coated pit);GO:0006897(endocytosis);GO:0006898(receptor-mediated endocytosis);GO:0006900(vesicle budding from membrane);GO:0007409(axonogenesis)…	NA	NA	NA
PPM1B	protein phosphatase, Mg2+/Mn2+ dependent 1B [Source:NCBI gene;Acc:421404]	NA	-0.883944	451	1	no	yes	GO:0000287(magnesium ion binding);GO:0003824(catalytic activity);GO:0004721(phosphoprotein phosphatase activity);GO:0004722(protein serine/threonine phosphatase activity);GO:0004724(magnesium-dependent protein serine/threonine phosphatase activity);GO:0005634(nucleus);GO:0005829(cytosol);GO:0006470(protein dephosphorylation);GO:0016787(hydrolase activity);GO:0030145(manganese ion binding);GO:0043…	04010(MAPK signaling pathway);04010(MAPK signaling pathway)	NA	NA
PREX2	phosphatidylinositol-3,4,5-trisphosphate dependent Rac exchange factor 2 [Source:NCBI gene;Acc:420172]	NA	-1.76558	38692	3	no	no	GO:0005085(guanyl-nucleotide exchange factor activity);GO:0005089(Rho guanyl-nucleotide exchange factor activity);GO:0005096(GTPase activator activity);GO:0005515(protein binding);GO:0005886(plasma membrane);GO:0007186(G protein-coupled receptor signaling pathway);GO:0008344(adult locomotory behavior);GO:0014065(phosphatidylinositol 3-kinase signaling);GO:0030676(Rac guanyl-nucleotide exchange fa…	NA	NA	NA
PRMT8	protein arginine methyltransferase 8 [Source:NCBI gene;Acc:425989]	NA	-0.990156	6955	1	no	no	GO:0005829(cytosol);GO:0005886(plasma membrane);GO:0006355(regulation of transcription, DNA-templated);GO:0006479(protein methylation);GO:0008168(methyltransferase activity);GO:0008469(histone-arginine N-methyltransferase activity);GO:0008757(S-adenosylmethionine-dependent methyltransferase activity);GO:0016571(histone methylation);GO:0016740(transferase activity);GO:0018216(peptidyl-arginine met…	NA	NA	NA
PTP4A3	protein tyrosine phosphatase type IVA, member 3 [Source:NCBI gene;Acc:768713]	NA	-4.0868	23525	1	no	no	GO:0004725(protein tyrosine phosphatase activity);GO:0005634(nucleus);GO:0005737(cytoplasm);GO:0006355(regulation of transcription, DNA-templated);GO:0006470(protein dephosphorylation);GO:0007219(Notch signaling pathway);GO:0008138(protein tyrosine/serine/threonine phosphatase activity);GO:0016311(dephosphorylation);GO:0016791(phosphatase activity);GO:0035335(peptidyl-tyrosine dephosphorylation);…	NA	NA	NA
PXYLP1	2-phosphoxylose phosphatase 1 [Source:NCBI gene;Acc:424815]	NA	-1.10456	6269	1	no	no	GO:0005794(Golgi apparatus);GO:0006024(glycosaminoglycan biosynthetic process);GO:0010909(positive regulation of heparan sulfate proteoglycan biosynthetic process);GO:0016020(membrane);GO:0016021(integral component of membrane);GO:0016311(dephosphorylation);GO:0016791(phosphatase activity);GO:0050650(chondroitin sulfate proteoglycan biosynthetic process);GO:0050650(chondroitin sulfate proteoglyca…	NA	NA	NA
RAB8A;TPM4	RAB8A, member RAS oncogene family [Source:NCBI gene;Acc:428352];tropomyosin 4 [Source:NCBI gene;Acc:107055375]	NA	-1.29338	19684	3	no	no	GO:0000166(nucleotide binding);GO:0003924(GTPase activity);GO:0005525(GTP binding);GO:0005768(endosome);GO:0005813(centrosome);GO:0005886(plasma membrane);GO:0005929(cilium);GO:0006886(intracellular protein transport);GO:0006904(vesicle docking involved in exocytosis);GO:0007409(axonogenesis);GO:0008021(synaptic vesicle);GO:0009306(protein secretion);GO:0010506(regulation of autophagy);GO:0015031…	04144(Endocytosis);04530(Tight junction);04260(Cardiac muscle contraction);04261(Adrenergic signaling in cardiomyocytes);04261(Adrenergic signaling in cardiomyocytes)	NA	NA
RBMS3	RNA binding motif single stranded interacting protein 3 [Source:NCBI gene;Acc:420661]	NA	-0.917712	38103	3	no	yes	GO:0002357(defense response to tumor cell);GO:0003676(nucleic acid binding);GO:0003723(RNA binding);GO:0003730(mRNA 3'-UTR binding);GO:0005634(nucleus);GO:0005737(cytoplasm);GO:0005829(cytosol);GO:0008143(poly(A) binding);GO:0008266(poly(U) RNA binding);GO:0010628(positive regulation of gene expression);GO:0010629(negative regulation of gene expression);GO:0035925(mRNA 3'-UTR AU-rich region bindi…	NA	NA	NA
RETREG1	family with sequence similarity 134 member B [Source:NCBI gene;Acc:100859798]	FAM134B	-0.925138	3042	4	no	no	GO:0005730(nucleolus);GO:0005783(endoplasmic reticulum);GO:0005801(cis-Golgi network);GO:0016020(membrane);GO:0016021(integral component of membrane);GO:0016604(nuclear body);GO:0019233(sensory perception of pain);GO:0030176(integral component of endoplasmic reticulum membrane);GO:0043524(negative regulation of neuron apoptotic process);GO:0061709(reticulophagy);GO:0061709(reticulophagy)	NA	NA	NA
RUFY1	RUN and FYVE domain containing 1 [Source:NCBI gene;Acc:426519]	NA	-0.756642	7041	1	no	no	GO:0005634(nucleus);GO:0005737(cytoplasm);GO:0005768(endosome);GO:0005829(cytosol);GO:0008565(protein transporter activity);GO:0015031(protein transport);GO:0016607(nuclear speck);GO:0017124(SH3 domain binding);GO:0030100(regulation of endocytosis);GO:0042169(SH2 domain binding);GO:0043231(intracellular membrane-bounded organelle);GO:0046872(metal ion binding);GO:0046872(metal ion binding)	04144(Endocytosis);04144(Endocytosis)	NA	NA
SALL1	spalt like transcription factor 1 [Source:NCBI gene;Acc:395446]	NA	-1.50211	9687	3	no	no	GO:0000122(negative regulation of transcription by RNA polymerase II);GO:0000792(heterochromatin);GO:0000978(RNA polymerase II proximal promoter sequence-specific DNA binding);GO:0001227(DNA-binding transcription repressor activity, RNA polymerase II-specific);GO:0001822(kidney development);GO:0003337(mesenchymal to epithelial transition involved in metanephros morphogenesis);GO:0003676(nucleic a…	NA	lens development and maintenance of fiber cell and lens epithelium adhesion, mutation linked to Townes-Brocks syndome (associated with congenital cataracts)	30929925; 31981611
SGK1;SLC2A12	serum/glucocorticoid regulated kinase 1 [Source:NCBI gene;Acc:395133];solute carrier family 2 member 12 [Source:NCBI gene;Acc:421696]	NA	-1.43798	52893	4	no	SGK: yes, SLC2A12: no	GO:0000166(nucleotide binding);GO:0004672(protein kinase activity);GO:0004674(protein serine/threonine kinase activity);GO:0004712(protein serine/threonine/tyrosine kinase activity);GO:0005524(ATP binding);GO:0005634(nucleus);GO:0005737(cytoplasm);GO:0005783(endoplasmic reticulum);GO:0005829(cytosol);GO:0006468(protein phosphorylation);GO:0006915(apoptotic process);GO:0006974(cellular response to…	04068(FoxO signaling pathway);04150(mTOR signaling pathway);04150(mTOR signaling pathway)	SGK1: differentially expressed in HSF4-null mice cataract model	26187041
SH3BP2	SH3 domain binding protein 2 [Source:NCBI gene;Acc:422883]	NA	-11.5484	5726	1	no	yes	GO:0001784(phosphotyrosine residue binding);GO:0005070(SH3/SH2 adaptor activity);GO:0007165(signal transduction);GO:0009967(positive regulation of signal transduction);GO:0017124(SH3 domain binding);GO:0017124(SH3 domain binding)	NA	NA	NA
SHROOM2	shroom family member 2 [Source:NCBI gene;Acc:418651]	NA	-0.839931	10555	1	no	no	GO:0003779(actin binding);GO:0005515(protein binding);GO:0005623(cell);GO:0005912(adherens junction);GO:0007015(actin filament organization);GO:0016324(apical plasma membrane);GO:0030036(actin cytoskeleton organization);GO:0030864(cortical actin cytoskeleton);GO:0032401(establishment of melanosome localization);GO:0043296(apical junction complex);GO:0045176(apical protein localization);GO:0051015…	NA	NA	NA
SIX4	SIX homeobox 4 [Source:NCBI gene;Acc:395601]	NA	-1.22195	103	1	no	no	GO:0000976(transcription regulatory region sequence-specific DNA binding);GO:0000978(RNA polymerase II proximal promoter sequence-specific DNA binding);GO:0000981(DNA-binding transcription factor activity, RNA polymerase II-specific);GO:0001228(DNA-binding transcription activator activity, RNA polymerase II-specific);GO:0003677(DNA binding);GO:0003700(DNA-binding transcription factor activity);GO…	NA	NA	NA
SLC1A3	solute carrier family 1 member 3 [Source:NCBI gene;Acc:395443]	NA	-11.2734	5644	2	no	no	GO:0005313(L-glutamate transmembrane transporter activity);GO:0005314(high-affinity glutamate transmembrane transporter activity);GO:0005886(plasma membrane);GO:0005887(integral component of plasma membrane);GO:0006536(glutamate metabolic process);GO:0006537(glutamate biosynthetic process);GO:0007605(sensory perception of sound);GO:0009416(response to light stimulus);GO:0009449(gamma-aminobutyric…	NA	NA	NA
SLC31A1	solute carrier family 31 member 1 [Source:NCBI gene;Acc:417268]	NA	-2.26155	987	1	no	no	GO:0005375(copper ion transmembrane transporter activity);GO:0005770(late endosome);GO:0005886(plasma membrane);GO:0006878(cellular copper ion homeostasis);GO:0015677(copper ion import);GO:0016020(membrane);GO:0016021(integral component of membrane);GO:0035434(copper ion transmembrane transport);GO:0042802(identical protein binding);GO:0055037(recycling endosome);GO:0055037(recycling endosome)	NA	NA	NA
SLC4A11	solute carrier family 4 member 11 [Source:NCBI gene;Acc:422943]	NA	-1.42667	1912	2	no	no	GO:0005272(sodium channel activity);GO:0005452(inorganic anion exchanger activity);GO:0005887(integral component of plasma membrane);GO:0006814(sodium ion transport);GO:0006820(anion transport);GO:0015106(bicarbonate transmembrane transporter activity);GO:0015252(proton channel activity);GO:0015701(bicarbonate transport);GO:0016020(membrane);GO:0016021(integral component of membrane);GO:0030003(c…	NA	NA	NA
ST7	suppression of tumorigenicity 7 [Source:NCBI gene;Acc:417770]	NA	-0.976229	7030	1	no	no	GO:0016020(membrane);GO:0016021(integral component of membrane);GO:0016021(integral component of membrane)	NA	NA	NA
TBC1D1	TBC1 domain family member 1 [Source:NCBI gene;Acc:426162]	NA	-0.959457	18244	2	yes	no	GO:0005096(GTPase activator activity);GO:0005515(protein binding);GO:0005623(cell);GO:0006886(intracellular protein transport);GO:0017137(Rab GTPase binding);GO:0090630(activation of GTPase activity);GO:0090630(activation of GTPase activity)	NA	NA	NA
TMEM260	transmembrane protein 260 [Source:NCBI gene;Acc:423551]	NA	-1.42553	3767	1	no	no	GO:0016020(membrane);GO:0016021(integral component of membrane)	NA	NA	NA
TMEM50B	transmembrane protein 50B [Source:NCBI gene;Acc:418503]	NA	-1.22429	4850	1	no	yes	GO:0005783(endoplasmic reticulum);GO:0016020(membrane);GO:0016021(integral component of membrane);GO:0032511(late endosome to vacuole transport via multivesicular body sorting pathway)	NA	NA	NA
TNFRSF11B	TNF receptor superfamily member 11b [Source:NCBI gene;Acc:378803]	NA	-4.2655	41446	1	no	yes	GO:0005515(protein binding);GO:0005615(extracellular space);GO:0006915(apoptotic process);GO:0007165(signal transduction);GO:0030198(extracellular matrix organization);GO:0031012(extracellular matrix);GO:0042489(negative regulation of odontogenesis of dentin-containing tooth);GO:0042489(negative regulation of odontogenesis of dentin-containing tooth)	04060(Cytokine-cytokine receptor interaction);04060(Cytokine-cytokine receptor interaction)	NA	NA
TNFRSF1B	TNF receptor superfamily member 1B [Source:NCBI gene;Acc:395083]	NA	-5.07232	4041	1	no	no	GO:0005031(tumor necrosis factor-activated receptor activity);GO:0005515(protein binding);GO:0006954(inflammatory response);GO:0016020(membrane);GO:0016021(integral component of membrane);GO:0033209(tumor necrosis factor-mediated signaling pathway)	04060(Cytokine-cytokine receptor interaction);04920(Adipocytokine signaling pathway)	NA	NA
TRIB1	tribbles pseudokinase 1 [Source:NCBI gene;Acc:428386]	NA	-0.920034	8526	4	no	yes	GO:0004672(protein kinase activity);GO:0004860(protein kinase inhibitor activity);GO:0005524(ATP binding);GO:0005634(nucleus);GO:0005737(cytoplasm);GO:0006468(protein phosphorylation);GO:0006469(negative regulation of protein kinase activity);GO:0007254(JNK cascade);GO:0008134(transcription factor binding);GO:0014912(negative regulation of smooth muscle cell migration);GO:0031434(mitogen-activate…	NA	NA	NA
TRIB2	tribbles pseudokinase 2 [Source:NCBI gene;Acc:378919]	NA	-0.918576	12256	2	no	yes	GO:0004672(protein kinase activity);GO:0005524(ATP binding);GO:0005634(nucleus);GO:0006468(protein phosphorylation);GO:0008134(transcription factor binding);GO:0031434(mitogen-activated protein kinase kinase binding);GO:0031625(ubiquitin protein ligase binding);GO:0032436(positive regulation of proteasomal ubiquitin-dependent protein catabolic process);GO:0043405(regulation of MAP kinase activity…	NA	NA	NA
VEZF1	vascular endothelial zinc finger 1 [Source:NCBI gene;Acc:417664]	NA	-1.5318	1633	1	no	no	GO:0000977(RNA polymerase II regulatory region sequence-specific DNA binding);GO:0001228(DNA-binding transcription activator activity, RNA polymerase II-specific);GO:0001525(angiogenesis);GO:0001885(endothelial cell development);GO:0003676(nucleic acid binding);GO:0005634(nucleus);GO:0005654(nucleoplasm);GO:0045603(positive regulation of endothelial cell differentiation);GO:0045944(positive regul…	NA	NA	NA
ZFAND5	zinc finger AN1-type containing 5 [Source:NCBI gene;Acc:427254]	NA	-0.953387	1150	1	no	no	GO:0003677(DNA binding);GO:0008270(zinc ion binding);GO:0046872(metal ion binding);GO:0046872(metal ion binding)	NA	NA	NA
ZFHX4	zinc finger homeobox 4 [Source:NCBI gene;Acc:395904]	NA	-1.27519	61121	3	no	no	GO:0000122(negative regulation of transcription by RNA polymerase II);GO:0000978(RNA polymerase II proximal promoter sequence-specific DNA binding);GO:0003676(nucleic acid binding);GO:0003677(DNA binding);GO:0005634(nucleus);GO:0006355(regulation of transcription, DNA-templated);GO:0008270(zinc ion binding);GO:0043565(sequence-specific DNA binding);GO:0044212(transcription regulatory region DNA b…	NA	NA	NA
