# Supplementary material for: A functional map of genomic HIF1α-DNA complexes in the eye lens revealed through multiomics analysis
Source: BMC Genomics. 2021 Jul 3;22:497. doi: 10.1186/s12864-021-07795-9 (PMC8254356; doi:10.1186/s12864-021-07795-9)
Supplement: Supplementary file 4 — Additional file 4: Table S4. Enriched gene ontologies and pathways associated with HIF1α-bound upregulated and downregulated genes as determined by MsigDB and Enrichr. [file 12864_2021_7795_MOESM4_ESM.xlsx]

## Sheet: README
				Enrichr Upregulated	Enrichr Downregulated	MsigDB Upregulated	MsigDB Downregulated	Hallmark Upregulated	Hallmark Downregulated
				EnrichR output from HIF1a-upregulated genes list	EnrichR output from HIF1a-downregulated genes list	MsigDB output from HIF1a-upregulated genes list	MsigDB output from HIF1a-downregulated genes list	MsigDB limited to Hallmark dataset output from HIF1a-upregulated genes list	MsigDB limited to Hallmark dataset output from HIF1a-downregulated genes list
Column Name	Description
Term	Enrichr or MsigDB term
log10pval	enrichment statstic of term calculated by Enrichr or MsigDB
Overlap	number of HIF1a-upregulated or HIF1a-downregulated genes associated with the term
Genes in set	total number of genes associated with the term

## Sheet: Enrichr Upregulated
Term	log10pval	Overlap	Genes in set
Hypoxia	17.6593	19	200
Glycolysis	8.92368	12	200
HIF-1 signaling pathway	7.07077	8	100
mTORC1 Signaling	6.7663	10	200
HIF-2-alpha transcription factor network	5.92927	5	34
Cori Cycle WP1946	5.80873	4	16
Photodynamic therapy-induced HIF-1 survival signaling WP3614	5.74009	5	37
Glycolysis and gluconeogenesis	5.42461	6	75
TNF-alpha Signaling via NF-kB	4.7982	8	200
EGFR1 pathway	4.65036	7	152
Metabolism Homo sapiens R-HSA-1430728	3.97934	24	1908
Hereditary leiomyomatosis and renal cell carcinoma pathway WP4206	3.7519	3	20
Proton-coupled monocarboxylate transport Homo sapiens R-HSA-433692	3.34556	2	6
Central carbon metabolism in cancer	3.32899	4	65
Mesodermal Commitment Pathway WP2857	2.86174	5	147
Pyruvate metabolism and citric acid (TCA) cycle	2.84908	3	40
Metabolism of vitamins and cofactors Homo sapiens R-HSA-196854	2.84871	5	148
Heart development	2.7288	3	44
Bile salt and organic anion SLC transporters	2.71157	2	12
Transport of glucose and other sugars, bile salts and organic acids, metal ions and amine compounds	2.69533	4	96
Nuclear Receptors Meta-Pathway WP2882	2.69268	7	319
VEGFA-VEGFR2 Signaling Pathway WP3888	2.68892	6	236
Reactive Oxygen Species Pathway	2.59416	3	49
Bile Acid Metabolism	2.45294	4	112
Interleukin-4 regulation of apoptosis	2.42386	6	267
Transcriptional misregulation in cancer	2.41828	5	186
Thyroid hormone signaling pathway	2.39849	4	116
RAGE pathway	2.34442	3	60
Hemostasis pathway	2.33929	8	468
Epithelial Mesenchymal Transition	2.28546	5	200
heme Metabolism	2.28546	5	200
Renal cell carcinoma	2.17505	3	69
Focal Adhesion-PI3K-Akt-mTOR-signaling pathway WP3932	2.16059	6	303
Acyl chain remodelling of PE Homo sapiens R-HSA-1482839	2.14527	2	23
Angiogenesis	2.14527	2	23
Fluid shear stress and atherosclerosis	2.12254	4	139
Oncostatin M	2.10748	6	311
Basigin interactions Homo sapiens R-HSA-210991	2.0744	2	25
HDMs demethylate histones Homo sapiens R-HSA-3214842	2.0744	2	25
UV Response Dn	2.06961	4	144
Chronic myeloid leukemia	2.05951	3	76
Pathways in cancer	2.02588	8	530
RNA degradation	2.01359	3	79
Fatty Acid Metabolism	1.9323	4	158
Sudden Infant Death Syndrome (SIDS) Susceptibility Pathways WP706	1.9323	4	158
Myc active pathway	1.9274	3	85
Apoptosis	1.90477	4	161
Retinoblastoma Gene in Cancer WP2446	1.9002	3	87
HS-GAG biosynthesis Homo sapiens R-HSA-2022928	1.89345	2	31
TGF-beta regulation of extracellular matrix	1.87092	8	565

## Sheet: Enrichr Downregulated
Term	log10pval	Overlap	Genes in set
Sudden Infant Death Syndrome (SIDS) Susceptibility Pathways WP706	4.32446	7	158
AP-1 transcription factor network	4.198	5	70
Notch signaling pathway	4.04502	6	121
Interleukin-2 signaling pathway	3.77607	15	847
Cushing syndrome	3.4593	6	155
Signaling by PTK6 Homo sapiens R-HSA-8848021	3.15136	4	67
Telomerase regulation	3.15136	4	67
Spinal Cord Injury WP2431	3.13719	5	118
EV release from cardiac cells and their functional effects WP3297	3.13365	2	7
AMPK signaling pathway	3.10418	5	120
White fat cell differentiation WP4149	3.03613	3	32
BDNF signaling pathway	2.99508	7	261
Adipogenesis	2.90399	5	133
GAB1 signalosome	2.78397	3	39
C-Myb transcription factor network	2.76542	4	85
Prostate cancer	2.69209	4	89
ERBB signaling pathway	2.6055	4	94
Aryl Hydrocarbon Receptor Pathway WP2873	2.57683	3	46
HES/HEY pathway	2.52393	3	48
Presenilin action in Notch and Wnt signaling	2.52393	3	48
ERK Pathway in Huntington's Disease WP3853	2.50877	2	14
H19 action Rb-E2F1 signaling and CDK-Beta-catenin activity WP3969	2.50877	2	14
Receptor-ligand binding initiates the second proteolytic cleavage of Notch receptor Homo sapiens R-HSA-156988	2.50877	2	14
Nuclear Receptors Meta-Pathway WP2882	2.50178	7	319
FoxO family signaling	2.49838	3	49
Axon guidance	2.45732	7	325
Repression of pain sensation by the transcriptional regulator DREAM	2.44832	2	15
Copper homeostasis WP3286	2.42503	3	52
Interleukin-4 regulation of apoptosis	2.25907	6	267
PTEN-dependent cell cycle arrest and apoptosis	2.24331	2	19
Circadian rhythm	2.21053	3	62
Apical Junction	2.14429	5	200
Inflammatory Response	2.14429	5	200
KRAS Signaling Up	2.14429	5	200
Association Between Physico-Chemical Features and Toxicity Associated Pathways WP3680	2.13529	3	66
G1 to S cell cycle control	2.11727	3	67
DNA Damage Response WP707	2.09955	3	68
Adipocytokine signaling pathway	2.08212	3	69
MicroRNA regulation of DNA damage response	2.06498	3	70
Sphingolipid metabolism	2.03149	3	72
Myc repressed pathway	2.01514	3	73
Focal Adhesion-PI3K-Akt-mTOR-signaling pathway WP3932	2.00151	6	303
PPAR Alpha Pathway WP2878	1.9763	2	26
Angiogenesis Homo sapiens P00005	1.97442	4	142
Interleukin-5 regulation of apoptosis	1.95381	4	144
Oncostatin M	1.94967	6	311
Follicle Stimulating Hormone (FSH) signaling pathway WP2035	1.94457	2	27
FSH signaling pathway	1.94457	2	27
Adrenergic signaling in cardiomyocytes	1.94363	4	145
Breast cancer	1.92353	4	147

## Sheet: MSigdb Upregulated
Term	log10pval	Overlap	Genes in set
HALLMARK_HYPOXIA	26.5702	20	200
HALLMARK_GLYCOLYSIS	13.3002	12	200
GO_PYRUVATE_METABOLIC_PROCESS	11.5498	10	152
WP_PATHWAYS_IN_CLEAR_CELL_RENAL_CELL_CARCINOMA	10.5072	8	87
HALLMARK_MTORC1_SIGNALING	10.3655	10	200
GO_REGULATION_OF_CELL_DEATH	10.2034	22	1746
GO_APOPTOTIC_PROCESS	9.91721	23	1994
PID_HIF1_TFPATHWAY	9.6968	7	66
GO_IDENTICAL_PROTEIN_BINDING	9.39794	22	1926
GO_MONOCARBOXYLIC_ACID_METABOLIC_PROCESS	9.27246	14	672
GO_RESPONSE_TO_ORGANIC_CYCLIC_COMPOUND	9.24185	16	946
WP_GLYCOLYSIS_AND_GLUCONEOGENESIS	9	6	45
GO_NUCLEOTIDE_PHOSPHORYLATION	8.96658	8	135
GO_RESPONSE_TO_ENDOGENOUS_STIMULUS	8.92445	20	1662
GO_POSITIVE_REGULATION_OF_MULTICELLULAR_ORGANISMAL_PROCESS	8.90658	21	1853
GO_NEUROGENESIS	8.86967	20	1674
GO_RESPONSE_TO_OXYGEN_LEVELS	8.65758	11	395
GO_ATP_METABOLIC_PROCESS	8.50307	10	311
GO_NUCLEOSIDE_DIPHOSPHATE_METABOLIC_PROCESS	8.49214	8	155
GO_NEURON_DIFFERENTIATION	8.45469	18	1406
GO_RESPONSE_TO_ABIOTIC_STIMULUS	8.44855	17	1237
GO_REGULATION_OF_ORGANELLE_ORGANIZATION	8.0804	17	1310
GO_OXIDATION_REDUCTION_PROCESS	7.90309	15	1014
WP_COMPUTATIONAL_MODEL_OF_AEROBIC_GLYCOLYSIS	7.87615	4	12
GO_ORGANIC_ACID_METABOLIC_PROCESS	7.86646	16	1183
GO_MONOSACCHARIDE_BINDING	7.85078	6	69
GO_IMMUNE_SYSTEM_DEVELOPMENT	7.84466	15	1024
PID_HIF2PATHWAY	7.7986	5	34
GO_ORGANOPHOSPHATE_METABOLIC_PROCESS	7.66354	15	1057
GO_CARBOHYDRATE_CATABOLIC_PROCESS	7.62525	8	200
HALLMARK_TNFA_SIGNALING_VIA_NFKB	7.62525	8	200
WP_PHOTODYNAMIC_THERAPYINDUCED_HIF1_SURVIVAL_SIGNALING	7.60555	5	37
GO_HEAD_DEVELOPMENT	7.34294	13	803
GO_REGULATION_OF_PHOSPHORUS_METABOLIC_PROCESS	7.31247	19	1868
GO_REGULATION_OF_HYDROLASE_ACTIVITY	7.29243	16	1302
WP_METABOLIC_REPROGRAMMING_IN_COLON_CANCER	7.21396	5	44
GO_RIBOSE_PHOSPHATE_METABOLIC_PROCESS	7.20412	10	427
WP_CORI_CYCLE	7.19928	4	17
GO_HOMEOSTATIC_PROCESS	6.97469	19	1963
GO_REGULATION_OF_CELL_POPULATION_PROLIFERATION	6.94692	18	1766
GO_NAD_METABOLIC_PROCESS	6.92812	5	50
GO_RESPONSE_TO_STEROID_HORMONE	6.91364	9	346
GO_L_ASCORBIC_ACID_BINDING	6.89279	4	20
GO_CELLULAR_RESPONSE_TO_ENDOGENOUS_STIMULUS	6.83863	16	1406
GO_PURINE_CONTAINING_COMPOUND_METABOLIC_PROCESS	6.80967	10	471
GO_POSITIVE_REGULATION_OF_CELL_DEATH	6.78252	12	745
GO_RESPONSE_TO_HORMONE	6.74715	13	905
GO_POSITIVE_REGULATION_OF_MOLECULAR_FUNCTION	6.74473	18	1823
GO_ANIMAL_ORGAN_MORPHOGENESIS	6.67572	14	1084
GO_NUCLEOBASE_CONTAINING_SMALL_MOLECULE_METABOLIC_PROCESS	6.66555	11	620

## Sheet: MSigdb Downregulated
Term	log10pval	Overlap	Genes in set
GO_NEUROGENESIS	15.8665	29	1674
GO_NEURON_DIFFERENTIATION	11.9747	23	1406
GO_CELL_CELL_SIGNALING	11.433	25	1809
GO_NEURON_DEVELOPMENT	10.0079	19	1143
GO_EPITHELIUM_DEVELOPMENT	9.76955	20	1329
GO_REGULATION_OF_CELL_DIFFERENTIATION	9.17653	23	1945
GO_CELL_PROJECTION_ORGANIZATION	8.44129	20	1588
GO_KIDNEY_EPITHELIUM_DEVELOPMENT	8.43771	8	142
GO_REGULATION_OF_CELL_POPULATION_PROLIFERATION	8.42022	21	1766
GO_URETERIC_BUD_ELONGATION	8.28904	4	9
GO_RESPONSE_TO_DRUG	8.15864	11	397
GO_EAR_DEVELOPMENT	8.14146	9	224
GO_CIRCULATORY_SYSTEM_DEVELOPMENT	7.96257	17	1196
GO_ANIMAL_ORGAN_MORPHOGENESIS	7.73755	16	1084
GO_CELLULAR_COMPONENT_MORPHOGENESIS	7.71897	14	800
GO_REGULATION_OF_NERVOUS_SYSTEM_DEVELOPMENT	7.61439	15	957
GO_NEURON_DEATH	7.47886	10	359
GO_SENSORY_ORGAN_DEVELOPMENT	7.47366	12	578
GO_REGULATION_OF_CELL_DEVELOPMENT	7.46725	15	982
GO_CELL_PART_MORPHOGENESIS	7.45842	13	705
GO_POSITIVE_REGULATION_OF_DEVELOPMENTAL_PROCESS	7.44612	18	1466
GO_REGULATION_OF_PROTEIN_LOCALIZATION	7.39903	15	994
GO_TUBE_DEVELOPMENT	7.39469	16	1148
GO_HEART_DEVELOPMENT	7.38405	12	589
GO_POSITIVE_REGULATION_OF_MULTICELLULAR_ORGANISMAL_PROCESS	7.32883	20	1853
GO_CELL_MORPHOGENESIS_INVOLVED_IN_NEURON_DIFFERENTIATION	7.2652	12	604
GO_BEHAVIOR	7.24949	12	606
GO_POSITIVE_REGULATION_OF_CELL_DIFFERENTIATION	7.18177	15	1033
GO_RESPONSE_TO_OXYGEN_CONTAINING_COMPOUND	7.14997	19	1714
HP_LOCALIZED_SKIN_LESION	7.08092	13	760
GO_NEGATIVE_REGULATION_OF_MULTICELLULAR_ORGANISMAL_PROCESS	7.04001	17	1386
GO_CELL_CELL_SIGNALING_BY_WNT	6.95861	11	521
GO_POSITIVE_REGULATION_OF_CELLULAR_BIOSYNTHETIC_PROCESS	6.91009	20	1967
GO_EPITHELIAL_CELL_DIFFERENTIATION	6.83863	13	798
GO_SECRETION	6.80688	18	1618
GO_CELL_MOTILITY	6.74958	19	1819
GO_RENAL_TUBULE_DEVELOPMENT	6.74473	6	95
GO_UROGENITAL_SYSTEM_DEVELOPMENT	6.70115	9	330
GO_MORPHOGENESIS_OF_AN_EPITHELIUM	6.6925	11	554
GO_EPITHELIAL_TUBE_MORPHOGENESIS	6.69037	9	331
GO_SIGNALING_RECEPTOR_BINDING	6.66756	18	1654
WP_SUDDEN_INFANT_DEATH_SYNDROME_SIDS_SUSCEPTIBILITY_PATHWAYS	6.65365	7	162
GO_BIOLOGICAL_ADHESION	6.63264	17	1481
GO_ADHERENS_JUNCTION	6.5817	7	166
GO_SYNAPSE	6.41454	16	1357
REACTOME_ESTROGEN_DEPENDENT_NUCLEAR_EVENTS_DOWNSTREAM_OF_ESR_MEMBRANE_SIGNALING	6.37675	4	24
GO_NEPHRON_EPITHELIUM_DEVELOPMENT	6.36754	6	110
GO_CELL_MORPHOGENESIS	6.32698	14	1041
GO_CENTRAL_NERVOUS_SYSTEM_DEVELOPMENT	6.32239	14	1042
GO_KINASE_BINDING	6.24949	12	752

## Sheet: Hallmark Upregulated
Term	log10pval	Overlap	Genes in set
Hypoxia	17.6593	19	200
Glycolysis	8.92368	12	200
mTORC1 Signaling	6.7663	10	200
TNF-alpha Signaling via NF-kB	4.7982	8	200
Reactive Oxygen Species Pathway	2.59416	3	49
Bile Acid Metabolism	2.45294	4	112
Epithelial Mesenchymal Transition	2.28546	5	200
heme Metabolism	2.28546	5	200
UV Response Dn	2.06961	4	144
Fatty Acid Metabolism	1.9323	4	158
Apoptosis	1.90477	4	161
IL-2/STAT5 Signaling	1.60238	4	199
Unfolded Protein Response	1.60076	3	113
Estrogen Response Early	1.59542	4	200

## Sheet: Hallmark Downregulated
Term	log10pval	Overlap	Genes in set
Notch Signaling	3.03613	3	32
Apical Surface	2.63231	3	44
TNF-alpha Signaling via NF-kB	2.14429	5	200
Apical Junction	2.14429	5	200
Inflammatory Response	2.14429	5	200
KRAS Signaling Up	2.14429	5	200
Protein Secretion	1.69691	3	96
Wnt-beta Catenin Signaling	1.58016	2	42
Estrogen Response Early	1.48785	4	200
Estrogen Response Late	1.48785	4	200
