# Supplementary material for: A functional map of genomic HIF1α-DNA complexes in the eye lens revealed through multiomics analysis
Source: BMC Genomics. 2021 Jul 3;22:497. doi: 10.1186/s12864-021-07795-9 (PMC8254356; doi:10.1186/s12864-021-07795-9)
Supplement: Supplementary file 5 — Additional file 5: Table S5. HIF1α-regulated genes with associated mitochondria functions. [file 12864_2021_7795_MOESM5_ESM.xlsx]

## Sheet: Sheet1
Mitochondria-associated Gene	Induced or repressed	Mitochondria-related activity	Pubmed ID
DDIT4	induced	IL10 induces DDIT4 expression and promotes mitophagy in macrophages; ROS response and regulation of autophagy (mitophagy?) in corneal epithelial cell dry eye model	28473584; 31266058
BNIP3L	induced	Hypoxia and HIF1a dependent expression of BNIP3L is required for non-nuclear organelle degradation (including mitophagy) in lens	29879393; 32628953
COQ8B	induced	mitochondrial morphology; Coenzyme Q biosynthesis	33084234; 24270420
DHTKD1	induced	mitochondria biogenesis	24076469
G0S2	induced	inhibits oxidative phosphorylation in mitochondria	25666096
MCCC2L	induced	deficiency associated with mitochondrial dysfunction	27417235
MRPS6	induced	mitochondrial ribosomal protein	32987154
PID1	induced	impairs mitochondrial function in adipocytes; regulation of mitochondrial fusion, membrane potential	23927930; 23274913; 20165904
SIRT5	induced	mitochondrial protein post-translational modifications, mitochondrial biogenesis	26868759
SOD1	induced	mitophagy; destroys free superoxide radicals	30859901
CPT1A	repressed	mitochondrial outer membrane protein that initiates long chain fatty acid oxidation	31900483
EPM2A;FBXO30	repressed	EPM2A: regulation of mitochondrial organization and mitophagy	29645350
HIF1A	repressed	HIF1a and hypoxia-dependent expression of BNIP3L and non-nuclear organelle degradation in lens fiber cell differentiaiton	29879393; 32628953
